# Supplementary material for: Integration of Developmental and Environmental Signals via a Polyadenylation Factor in Arabidopsis
Source: PLoS One. 2014 Dec 29;9(12):e115779. doi: 10.1371/journal.pone.0115779 (PMC4278772; doi:10.1371/journal.pone.0115779)
Supplement: S1 Table — MAPMAN analysis of gene expression in the wt and oxt6 mutant. One sheet has a list of all genes that pass the expression filter (5 tpm in at least one of the four samples), and the normalized and transformed expression values for these. The second sheet has the results of the Wilcoxon Rank Sum Test, listing the uncorrected p-values returned for all MAPMAN bins. This sheet also has the same plot shown in Fig. 7, showing the source of the values in this graph. (XLSX) [file pone.0115779.s001.xlsx]

## Sheet: Wilcoxon Rank Sum entire file f
		Table S1. MAPMAN analysis of gene expression in the wt and oxt6 mutant.
bin	name	elements	p-value			bin	name	elements	p-value
29.2.2	protein.synthesis.ribosome biogenesis	86	0.000364499			29.2.2	protein.synthesis.ribosome biogenesis	86	0.000364499
29.2.1.1.1.1	protein.synthesis.ribosomal protein.prokaryotic.chloroplast.30S subunit	10	0.000748032			29.2.1.1.1.1	protein.synthesis.ribosomal protein.prokaryotic.chloroplast.30S subunit	10	0.000748032
18.4	Co-factor and vitamine metabolism.pantothenate	13	0.00105137			18.4	Co-factor and vitamine metabolism.pantothenate	13	0.00105137
29.2.2.3	protein.synthesis.ribosome biogenesis.Pre-rRNA processing and modifications	67	0.0016853			29.2.2.3	protein.synthesis.ribosome biogenesis.Pre-rRNA processing and modifications	67	0.0016853
20.1.7.12	stress.biotic.PR-proteins.plant defensins	4	0.00192145			20.1.7.12	stress.biotic.PR-proteins.plant defensins	4	0.00192145
20.1.7	stress.biotic.PR-proteins	53	0.0021864			20.1.7	stress.biotic.PR-proteins	53	0.0021864
11.8	lipid metabolism.'exotics'(steroids, squalene etc)	45	0.00339805			11.8	lipid metabolism.'exotics'(steroids, squalene etc)	45	0.00339805
20.1.7.6	stress.biotic.PR-proteins.proteinase inhibitors	8	0.00340361			20.1.7.6	stress.biotic.PR-proteins.proteinase inhibitors	8	0.00340361
20.1.7.6.1	stress.biotic.PR-proteins.proteinase inhibitors.trypsin inhibitor	5	0.00411777			20.1.7.6.1	stress.biotic.PR-proteins.proteinase inhibitors.trypsin inhibitor	5	0.00411777
17.4	hormone metabolism.cytokinin	10	0.00553743			17.4	hormone metabolism.cytokinin	10	0.00553743
34.22	transport.cyclic nucleotide or calcium regulated channels	8	0.00703527			34.22	transport.cyclic nucleotide or calcium regulated channels	8	0.00703527
34.7	transport.phosphate	8	0.00821637			34.7	transport.phosphate	8	0.00821637
25.5	C1-metabolism.Methylenetetrahydrofolate dehydrogenase & Methenyltetrahydrofolate cyclohydrolase	3	0.00968029			25.5	C1-metabolism.Methylenetetrahydrofolate dehydrogenase & Methenyltetrahydrofolate cyclohydrolase	3	0.00968029
17.4.1	hormone metabolism.cytokinin.synthesis-degradation	4	0.0121105			17.4.1	hormone metabolism.cytokinin.synthesis-degradation	4	0.0121105
12.4	N-metabolism.misc	4	0.0129409			12.4	N-metabolism.misc	4	0.0129409
16.5.1.1.1	secondary metabolism.sulfur-containing.glucosinolates.synthesis.aliphatic	16	0.0152403			16.5.1.1.1	secondary metabolism.sulfur-containing.glucosinolates.synthesis.aliphatic	16	0.0152403
29.5.11.5	protein.degradation.ubiquitin.ubiquitin protease	16	0.0153445			29.5.11.5	protein.degradation.ubiquitin.ubiquitin protease	16	0.0153445
18.4.1	Co-factor and vitamine metabolism.pantothenate.branched-chain amino acid aminotransferase	3	0.01703			18.4.1	Co-factor and vitamine metabolism.pantothenate.branched-chain amino acid aminotransferase	3	0.01703
29.2.1.1.1.2.19	protein.synthesis.ribosomal protein.prokaryotic.chloroplast.50S subunit.L19	3	0.0184232			29.2.1.1.1.2.19	protein.synthesis.ribosomal protein.prokaryotic.chloroplast.50S subunit.L19	3	0.0184232
16.5.1.1.1.1	secondary metabolism.sulfur-containing.glucosinolates.synthesis.aliphatic.branched-chain amino acid aminotransferase (BCAT/MAAT)	2	0.0202632			16.5.1.1.1.1	secondary metabolism.sulfur-containing.glucosinolates.synthesis.aliphatic.branched-chain amino acid aminotransferase (BCAT/MAAT)	2	0.0202632
17.7.1.2	hormone metabolism.jasmonate.synthesis-degradation.lipoxygenase	3	0.021345			17.7.1.2	hormone metabolism.jasmonate.synthesis-degradation.lipoxygenase	3	0.021345
5.2	fermentation.PDC	3	0.0219626			5.2	fermentation.PDC	3	0.0219626
17.3.2.1	hormone metabolism.brassinosteroid.signal transduction.BRI	6	0.0232316			17.3.2.1	hormone metabolism.brassinosteroid.signal transduction.BRI	6	0.0232316
11.2.1	lipid metabolism.FA desaturation.desaturase	5	0.0236093			11.2.1	lipid metabolism.FA desaturation.desaturase	5	0.0236093
26.21	misc.protease inhibitor/seed storage/lipid transfer protein (LTP) family protein	29	0.024707			26.21	misc.protease inhibitor/seed storage/lipid transfer protein (LTP) family protein	29	0.024707
29.5.9	protein.degradation.AAA type	19	0.026238			29.5.9	protein.degradation.AAA type	19	0.026238
27.3.40	RNA.regulation of transcription.Aux/IAA family	13	0.0267249			27.3.40	RNA.regulation of transcription.Aux/IAA family	13	0.0267249
34	transport	485	0.027573			34	transport	485	0.027573
27.3.24	RNA.regulation of transcription.MADS box transcription factor family	9	0.0294284			27.3.24	RNA.regulation of transcription.MADS box transcription factor family	9	0.0294284
17.2.3	hormone metabolism.auxin.induced-regulated-responsive-activated	41	0.0295476			17.2.3	hormone metabolism.auxin.induced-regulated-responsive-activated	41	0.0295476
35.1.27	not assigned.no ontology.tetratricopeptide repeat (TPR)	16	0.030221			35.1.27	not assigned.no ontology.tetratricopeptide repeat (TPR)	16	0.030221
30.2.23	signalling.receptor kinases.RKF3 like	2	0.0312494			30.2.23	signalling.receptor kinases.RKF3 like	2	0.0312494
29.2.1.2.2	protein.synthesis.ribosomal protein.eukaryotic.60S subunit	138	0.0320983			29.2.1.2.2	protein.synthesis.ribosomal protein.eukaryotic.60S subunit	138	0.0320983
13.1.7.1	amino acid metabolism.synthesis.histidine.ATP phosphoribosyl transferase	2	0.0331499			13.1.7.1	amino acid metabolism.synthesis.histidine.ATP phosphoribosyl transferase	2	0.0331499
9.2	mitochondrial electron transport / ATP synthesis.NADH-DH	4	0.0334515			9.2	mitochondrial electron transport / ATP synthesis.NADH-DH	4	0.0334515
9.2.1	mitochondrial electron transport / ATP synthesis.NADH-DH.type II	4	0.0334515			9.2.1	mitochondrial electron transport / ATP synthesis.NADH-DH.type II	4	0.0334515
23.3.1	nucleotide metabolism.salvage.phosphoribosyltransferases	11	0.0342033			23.3.1	nucleotide metabolism.salvage.phosphoribosyltransferases	11	0.0342033
31.4	cell.vesicle transport	116	0.0386915			31.4	cell.vesicle transport	116	0.0386915
23.3	nucleotide metabolism.salvage	33	0.0391042			23.3	nucleotide metabolism.salvage	33	0.0391042
17.6.1	hormone metabolism.gibberelin.synthesis-degradation	5	0.0396654			17.6.1	hormone metabolism.gibberelin.synthesis-degradation	5	0.0396654
26.6	misc.O-methyl transferases	13	0.0400321			26.6	misc.O-methyl transferases	13	0.0400321
27.3.42	RNA.regulation of transcription.Bromodomain proteins	5	0.0402226			27.3.42	RNA.regulation of transcription.Bromodomain proteins	5	0.0402226
18.4.5	Co-factor and vitamine metabolism.pantothenate.pantothenate kinase (PANK)	5	0.0413838			18.4.5	Co-factor and vitamine metabolism.pantothenate.pantothenate kinase (PANK)	5	0.0413838
16.1.2.8	secondary metabolism.isoprenoids.mevalonate pathway.geranyl diphosphate synthase	2	0.0415276			16.1.2.8	secondary metabolism.isoprenoids.mevalonate pathway.geranyl diphosphate synthase	2	0.0415276
29.2.1.1.3.1.6	protein.synthesis.ribosomal protein.prokaryotic.unknown organellar.30S subunit.S6	2	0.0427821			29.2.1.1.3.1.6	protein.synthesis.ribosomal protein.prokaryotic.unknown organellar.30S subunit.S6	2	0.0427821
20.1.1	stress.biotic.respiratory burst	5	0.0441357			20.1.1	stress.biotic.respiratory burst	5	0.0441357
29.2.2.3.2	protein.synthesis.ribosome biogenesis.Pre-rRNA processing and modifications.snoRNAs	20	0.0446569			29.2.2.3.2	protein.synthesis.ribosome biogenesis.Pre-rRNA processing and modifications.snoRNAs	20	0.0446569
30.2.99	signalling.receptor kinases.misc	19	0.0457678			30.2.99	signalling.receptor kinases.misc	19	0.0457678
10.1.10	cell wall.precursor synthesis.UDP-glucose 4,6-dehydratase	3	0.0463757			10.1.10	cell wall.precursor synthesis.UDP-glucose 4,6-dehydratase	3	0.0463757
34.9	transport.metabolite transporters at the mitochondrial membrane	38	0.0470795			34.9	transport.metabolite transporters at the mitochondrial membrane	38	0.0470795
3.4.2	minor CHO metabolism.myo-inositol.InsP-Kinases	3	0.0486712			3.4.2	minor CHO metabolism.myo-inositol.InsP-Kinases	3	0.0486712
27.3.35	RNA.regulation of transcription.bZIP transcription factor family	45	0.0487096			27.3.35	RNA.regulation of transcription.bZIP transcription factor family	45	0.0487096
18	Co-factor and vitamine metabolism	54	0.0494767			18	Co-factor and vitamine metabolism	54	0.0494767
10.1.1	cell wall.precursor synthesis.NDP sugar pyrophosphorylase	2	0.0516836
13.1.4.1.4	amino acid metabolism.synthesis.branched chain group.common.branched-chain amino acid aminotransferase	5	0.0531445
10.5.4	cell wall.cell wall proteins.HRGP	8	0.0533119
35.1.2	not assigned.no ontology.agenet domain-containing protein	5	0.0585347
17.7.2	hormone metabolism.jasmonate.signal transduction	2	0.0586241
25.8	C1-metabolism.tetrahydrofolate synthase	2	0.0588933
30.2.11	signalling.receptor kinases.leucine rich repeat XI	18	0.0603614
29.3.4.2	protein.targeting.secretory pathway.golgi	16	0.0634216
29.1.14	protein.aa activation.glycine-tRNA ligase	2	0.0636581
34.3	transport.amino acids	32	0.0640687
29.2.2.3.4	protein.synthesis.ribosome biogenesis.Pre-rRNA processing and modifications.WD-repeat proteins	6	0.0644043
13.2.3	amino acid metabolism.degradation.aspartate family	9	0.0655808
17.5.3	hormone metabolism.ethylene.induced-regulated-responsive-activated	14	0.0656
27.3.5	RNA.regulation of transcription.ARR	11	0.0656634
17.2	hormone metabolism.auxin	70	0.0668276
11.3.4	lipid metabolism.Phospholipid synthesis.CDP-diacylglycerol-inositol 3-phosphatidyltransferase	2	0.0684472
16.5.1	secondary metabolism.sulfur-containing.glucosinolates	36	0.069423
13.1.3.2	amino acid metabolism.synthesis.aspartate family.threonine	2	0.0701353
13.1.3.2.1	amino acid metabolism.synthesis.aspartate family.threonine.threonine synthase	2	0.0701353
29.2.6	protein.synthesis.ribosomal RNA	4	0.0704901
29.2	protein.synthesis	515	0.0706711
4.1.16	glycolysis.cytosolic branch.phospho-enol-pyruvate carboxylase kinase (PPCK)	3	0.072414
29.2.1.1.1.2.27	protein.synthesis.ribosomal protein.prokaryotic.chloroplast.50S subunit.L27	3	0.0725103
27.3.12	RNA.regulation of transcription.C3H zinc finger family	14	0.0729211
29.2.1.1.1	protein.synthesis.ribosomal protein.prokaryotic.chloroplast	47	0.0747729
11.8.4	lipid metabolism.'exotics' (steroids, squalene etc).3-beta hydroxysteroid dehydrogenase/isomerase	3	0.076074
13.1.4.1	amino acid metabolism.synthesis.branched chain group.common	9	0.0823439
27.3.27	RNA.regulation of transcription.NAC domain transcription factor family	6	0.0834146
27.3.54	RNA.regulation of transcription.Histone acetyltransferases	13	0.0835309
17.7.1.4	hormone metabolism.jasmonate.synthesis-degradation.allene oxidase cyclase	2	0.0837798
13.1.1	amino acid metabolism.synthesis.central amino acid metabolism	16	0.0840008
16.5.1.1	secondary metabolism.sulfur-containing.glucosinolates.synthesis	23	0.0853627
27.3.20	RNA.regulation of transcription.G2-like transcription factor family, GARP	21	0.0856269
27.3.32	RNA.regulation of transcription.WRKY domain transcription factor family	36	0.0857278
27.1.3.6	RNA.processing.3' end processing.CPSF30	1	0.087149
29.2.1.1.2.1.14	protein.synthesis.ribosomal protein.prokaryotic.mitochondrion.30S subunit.S14	1	0.0887095
29.2.1.1.2.1.29	protein.synthesis.ribosomal protein.prokaryotic.mitochondrion.30S subunit.S29	1	0.0897245
27.3.84	RNA.regulation of transcription.BBR/BPC	4	0.089938
16.1.3.2	secondary metabolism.isoprenoids.tocopherol biosynthesis.homogentisate phytyltransferase	1	0.0903494
29.2.1.1	protein.synthesis.ribosomal protein.prokaryotic	94	0.0911952
16.5	secondary metabolism.sulfur-containing	38	0.0913181
27.1.19	RNA.processing.ribonucleases	26	0.0914917
3.4.4	minor CHO metabolism.myo-inositol.myo inositol oxygenases	1	0.0923899
11.1.20	lipid metabolism.FA synthesis and FA elongation.MCD	1	0.0931464
11.10.3	lipid metabolism.glycolipid synthesis.UDP-sulfoquinovose synthase	1	0.0941431
16.1.2.7	secondary metabolism.isoprenoids.mevalonate pathway.isopentenyl pyrophosphate:dimethyllallyl pyrophosphate isomerase	2	0.0946138
1.1.30	PS.lightreaction.state transition	1	0.0947629
29.2.1.1.1.2.1	protein.synthesis.ribosomal protein.prokaryotic.chloroplast.50S subunit.L1	1	0.0948221
16.1.4.5	secondary metabolism.isoprenoids.carotenoids.lycopene beta cyclase	1	0.0953861
1.3.13	PS.calvin cycle.rubisco interacting	3	0.0961959
30.4.5	signalling.phosphinositides.inositol-1,3,4-trisphosphate 5/6-kinase	3	0.0967333
29.2.1.1.3.2.14	protein.synthesis.ribosomal protein.prokaryotic.unknown organellar.50S subunit.L14	1	0.0974263
2.1	major CHO metabolism.synthesis	18	0.097716
35.1.999	not assigned.no ontology.formerly annotated based on articles which have been retracted	1	0.0979418
29.2.1.1.3.1.15	protein.synthesis.ribosomal protein.prokaryotic.unknown organellar.30S subunit.S15	2	0.0984364
19.16	tetrapyrrole synthesis.chlorophyll b synthase	1	0.09849
29.2.1.1.1.2.5	protein.synthesis.ribosomal protein.prokaryotic.chloroplast.50S subunit.L5	1	0.0986122
35.1.16	not assigned.no ontology.speckle-type POZ protein-related	2	0.0990636
13.2.5.3	amino acid metabolism.degradation.serine-glycine-cysteine group.cysteine	2	0.0992372
18.3.2	Co-factor and vitamine metabolism.riboflavin.riboflavin synthase	2	0.0994328
21.3	redox.heme	4	0.100229
29.2.1.2.2.2	protein.synthesis.ribosomal protein.eukaryotic.60S subunit.L2	1	0.100428
16.8.3.2	secondary metabolism.flavonoids.dihydroflavonols.flavanone 3-hydroxylase	1	0.101018
10.5	cell wall.cell wall proteins	50	0.104376
29.2.1.1.1.1.13	protein.synthesis.ribosomal protein.prokaryotic.chloroplast.30S subunit.S13	2	0.104831
11.9.4.5	lipid metabolism.lipid degradation.beta-oxidation.acyl-CoA thioesterase	3	0.105178
29.1.21	protein.aa activation.histidine-tRNA ligase	2	0.106153
27.3.17	RNA.regulation of transcription.CPP(Zn),CPP1-related transcription factor family	1	0.106392
11.1	lipid metabolism.glycolipid synthesis	4	0.106737
22.1.4	polyamine metabolism.synthesis.agmatine deiminase	1	0.107239
13.1.5.2.41	amino acid metabolism.synthesis.serine-glycine-cysteine group.glycine.sarcosine oxidase	1	0.108354
33.2	development.late embryogenesis abundant	8	0.108407
28.1.3.2.3	DNA.synthesis/chromatin structure.histone.core.H3	8	0.108558
11.3.8	lipid metabolism.Phospholipid synthesis.phosphatidylserine decarboxylase	1	0.109146
14.3	S-assimilation.sulfite redox	1	0.10991
27.3.69	RNA.regulation of transcription.SET-domain transcriptional regulator family	12	0.110902
21.2.2	redox.ascorbate and glutathione.glutathione	10	0.111391
22.1.7	polyamine metabolism.synthesis.spermine synthase	2	0.111479
17.1.1.1.12	hormone metabolism.abscisic acid.synthesis-degradation.synthesis.abscisic aldehyde oxidase	1	0.112261
11.5.3	lipid metabolism.glyceral metabolism.FAD-dependent glycerol-3-phosphate dehydrogenase	1	0.112634
24.3	Biodegradation of Xenobiotics.3-hydroxybutyryl-CoA dehydrogenase	1	0.112634
8.3	TCA / org transformation.carbonic anhydrases	3	0.112797
2.2.2.6	major CHO metabolism.degradation.starch.transporter	3	0.11319
29.2.1.1.1.2.4	protein.synthesis.ribosomal protein.prokaryotic.chloroplast.50S subunit.L4	1	0.113553
18.13	Co-factor and vitamine metabolism.isochorismatase	1	0.114376
19.4	tetrapyrrole synthesis.regulation	1	0.114445
10.8.2	cell wall.pectin*esterases.acetyl esterase	8	0.114527
11.9.3.5	lipid metabolism.lipid degradation.lysophospholipases.phosphoinositide phospholipase C	3	0.115251
29.2.5	protein.synthesis.release	5	0.117503
29.1.12	protein.aa activation.aspartate-tRNA ligase	2	0.117733
11.10.4	lipid metabolism.glycolipid synthesis.sulfolipid synthase	1	0.117853
29.4.1.55	protein.postranslational modification.kinase.receptor like cytoplasmatic kinase V	6	0.118351
9.2.1.3	mitochondrial electron transport / ATP synthesis.NADH-DH.type II.mitochondrial	1	0.118488
16.5.1.1.1.8	secondary metabolism.sulfur-containing.glucosinolates.synthesis.aliphatic.UDP-glycosyltransferase	1	0.119161
27.3.82	RNA.regulation of transcription.plant TF (pbf2)	1	0.119338
29.2.1.1.1.1.31	protein.synthesis.ribosomal protein.prokaryotic.chloroplast.30S subunit.S31	1	0.119623
13.2.5	amino acid metabolism.degradation.serine-glycine-cysteine group	5	0.119845
13.1.4.4.1	amino acid metabolism.synthesis.branched chain group.leucine specific.2-isopropylmalate synthase	1	0.120122
13.2.3.1	amino acid metabolism.degradation.aspartate family.asparagine	3	0.120782
13.2.3.1.1	amino acid metabolism.degradation.aspartate family.asparagine.L-asparaginase	3	0.120782
10.2.1	cell wall.cellulose synthesis.cellulose synthase	14	0.121603
29.2.1.1.2.1.27	protein.synthesis.ribosomal protein.prokaryotic.mitochondrion.30S subunit.S27	1	0.122062
26.3	misc. other Ferredoxins and Rieske domain	3	0.122092
26.5	misc.acyl transferases	4	0.122358
29.4.1.61	protein.postranslational modification.kinase.receptor like cytoplasmatic kinase X	4	0.122866
27.3.66	RNA.regulation of transcription.Psudo ARR transcription factor family	4	0.122921
13.1.1.3	amino acid metabolism.synthesis.central amino acid metabolism.alanine	6	0.123198
18.5.2.1	Co-factor and vitamine metabolism.folate & vitamine K.vitamine K.isochorismate synthase	1	0.124872
16.5.1.1.4.1	secondary metabolism.sulfur-containing.glucosinolates.synthesis.shared.CYP83B1 phenylacetaldoxime monooxygenase	1	0.125314
17.4.2	hormone metabolism.cytokinin.signal transduction	6	0.12555
11.3.7	lipid metabolism.Phospholipid synthesis.cyclopropane-fatty-acyl-phospholipid synthase	1	0.126463
34.1.1.6	transport.p- and v-ATPases.H+-transporting two-sector ATPase.subunit H	1	0.12676
30.4.2	signalling.phosphinositides.phosphatidylinositol 4-kinase	1	0.127432
10.1.1.20	cell wall.precursor synthesis.NDP sugar pyrophosphorylase.multiple NDP-Sugars	1	0.127507
16.5.1.1.1.2	secondary metabolism.sulfur-containing.glucosinolates.synthesis.aliphatic.methylthioalkylmalate synthase (MAM)	2	0.128303
27.1.3.10	RNA.processing.3' end processing.CstF50	1	0.129351
10.1.30.2	cell wall.precursor synthesis.sugar kinases.arabinose-1-kinase	1	0.130489
19.11	tetrapyrrole synthesis.magnesium protoporphyrin IX methyltransferase	1	0.130642
16.1.1.7	secondary metabolism.isoprenoids.non-mevalonate pathway.HDR	1	0.131177
20.1	stress.biotic	150	0.131441
10.4.1	cell wall.pectin synthesis.homogalacturonan	1	0.131674
10.4.1.1	cell wall.pectin synthesis.homogalacturonan.Galacturonic Acid Trnasferase	1	0.131674
23.3.1.1	nucleotide metabolism.salvage.phosphoribosyltransferases.aprt	3	0.132064
18.4.2	Co-factor and vitamine metabolism.pantothenate.3-methyl-2-oxobutanoate hydroxymethyltransferase (KPHMT,PANB)	1	0.132328
29.2.1.2.2.1730	protein.synthesis.ribosomal protein.eukaryotic.60S subunit.L7/L30/S12	2	0.132939
29.2.1.1.1.2.15	protein.synthesis.ribosomal protein.prokaryotic.chloroplast.50S subunit.L15	1	0.133487
11.3.10	lipid metabolism.Phospholipid synthesis.(S)-coclaurine-N-methyltransferase	1	0.133875
27.3.19	RNA.regulation of transcription.EIN3-like(EIL) transcription factor family	3	0.134524
33.3	development.multitarget	1	0.135476
33.30.1	development.multitarget.target of rapamycin	1	0.135476
17.3.2.99	hormone metabolism.brassinosteroid.signal transduction.other	5	0.13581
29.2.1.1.1.1.6	protein.synthesis.ribosomal protein.prokaryotic.chloroplast.30S subunit.S6	1	0.136183
26.31	misc.zinc finger	1	0.137091
2.1.1.2	major CHO metabolism.synthesis.sucrose.SPP	3	0.13727
10.1.9	cell wall.precursor synthesis.MUR4	1	0.137408
13.1.1.3.1	amino acid metabolism.synthesis.central amino acid metabolism.alanine.alanine aminotransferase	3	0.137935
26.18	misc.invertase/pectin methylesterase inhibitor family protein	10	0.138543
29.1.11	protein.aa activation.serine-tRNA ligase	1	0.142026
29.2.1.2.1.26	protein.synthesis.ribosomal protein.eukaryotic.40S subunit.S26	3	0.142351
27.1.3.3	RNA.processing.3' end processing.CPSF100	1	0.142392
29.7.10	protein.glycosylation.alpha-1,3-fucosyltransferase(alpha-1,3-FucT)	1	0.142555
27.1.1	RNA.processing.splicing	47	0.142861
2.2.2.1.1	major CHO metabolism.degradation.starch.starch cleavage.alpha amylase	1	0.144606
3.2.4	minor CHO metabolism.trehalose.trehalase	1	0.144977
16.99	secondary metabolism.unspecified	2	0.145478
29.3.4.4	protein.targeting.secretory pathway.plasma membrane	4	0.145525
11.5.2	lipid metabolism.glyceral metabolism.Glycerol-3-phosphate dehydrogenase (NAD+)	3	0.145625
17.7.3	hormone metabolism.jasmonate.induced-regulated-responsive-activated	10	0.146989
29.4.1.56	protein.postranslational modification.kinase.receptor like cytoplasmatic kinase VI	7	0.148272
2.2.1.3.3	major CHO metabolism.degradation.sucrose.invertases.vacuolar	2	0.148489
27.3.8	RNA.regulation of transcription.C2C2(Zn) DOF zinc finger family	14	0.148856
11.1.10	lipid metabolism.FA synthesis and FA elongation.beta ketoacyl CoA synthase	4	0.149038
13.2.2.2	amino acid metabolism.degradation.glutamate family.proline	2	0.149653
11.1.4	lipid metabolism.FA synthesis and FA elongation.ACP oxoacyl reductase	1	0.150935
29.2.2.50	protein.synthesis.ribosome biogenesis.BRIX	6	0.151337
4.1	glycolysis.cytosolic branch	35	0.151671
10.5.1.2	cell wall.cell wall proteins.AGPs.AGP Fucosyltransferase	2	0.152032
1.1.1	PS.lightreaction.photosystem II	10	0.152047
18.4.8	Co-factor and vitamine metabolism.pantothenate.pantetheine-phosphate adenylyltransferase (PPAT)	1	0.15226
29.2.1.1.3.1.1	protein.synthesis.ribosomal protein.prokaryotic.unknown organellar.30S subunit.S1	1	0.15433
30.2.6	signalling.receptor kinases.leucine rich repeat VI	4	0.154753
11.8.1	lipid metabolism.'exotics' (steroids, squalene etc).sphingolipids	19	0.154986
34.1.1.4	transport.p- and v-ATPases.H+-transporting two-sector ATPase.subunit E	1	0.155242
16.1.4.10	secondary metabolism.isoprenoids.carotenoids.carotenoid cleavage dioxygenase	1	0.155634
16.5.1.1.3.4	secondary metabolism.sulfur-containing.glucosinolates.synthesis.indole.cytochrome P450 monooxygenase	1	0.155677
4.3.16	glycolysis.unclear/dually targeted.phospho-enol-pyruvate carboxylase kinase (PEPCK)	1	0.157474
27.3.62	RNA.regulation of transcription.Nucleosome/chromatin assembly factor group	11	0.158428
13.1.6.5.1	amino acid metabolism.synthesis.aromatic aa.tryptophan.anthranilate synthase	3	0.158586
21.2	redox.ascorbate and glutathione	49	0.159167
23.5.5	nucleotide metabolism.deoxynucleotide metabolism.dUTP diphosphatase	1	0.160264
30.2.13	signalling.receptor kinases.leucine rich repeat XIII	3	0.160382
13.2.4.3	amino acid metabolism.degradation.branched chain group.valine	2	0.160664
29.2.1.2.2.537	protein.synthesis.ribosomal protein.eukaryotic.60S subunit.L37A	1	0.160934
11.5	lipid metabolism.glyceral metabolism	5	0.161034
29.5.1	protein.degradation.subtilases	14	0.161152
2	major CHO metabolism	52	0.161787
29.2.1.1.1.1.20	protein.synthesis.ribosomal protein.prokaryotic.chloroplast.30S subunit.S20	1	0.16228
16.8.3	secondary metabolism.flavonoids.dihydroflavonols	12	0.162654
16.5.1.1.1.4	secondary metabolism.sulfur-containing.glucosinolates.synthesis.aliphatic.methylthioalkylmalate isomerase small subunit (MAM-IS)	2	0.162919
2.1.1	major CHO metabolism.synthesis.sucrose	6	0.163382
18.4.9	Co-factor and vitamine metabolism.pantothenate.dephospho-CoA kinase (DPCK)	1	0.163409
19.99	tetrapyrrole synthesis.unspecified	1	0.163409
29.2.2.3.99	protein.synthesis.ribosome biogenesis.Pre-rRNA processing and modifications.misc	9	0.164306
13.1.2.3.3	amino acid metabolism.synthesis.glutamate family.arginine.N-Acetylglutamate-5-P reductase	1	0.165729
9.2.1.4	mitochondrial electron transport / ATP synthesis.NADH-DH.type II.internal matrix	1	0.166783
1.1.4.4	PS.lightreaction.ATP synthase.gamma chain	1	0.167381
29.7.9	protein.glycosylation.beta-1,2-xylosyltransferase(beta-1,2-XylT)	1	0.167981
23.2.1.2	nucleotide metabolism.degradation.pyrimidine.uridine nucleosidase	2	0.168088
16.5.99	secondary metabolism.sulfur-containing.misc	1	0.168212
16.5.99.1	secondary metabolism.sulfur-containing.misc.alliinase	1	0.168212
21.4	redox.glutaredoxins	12	0.168527
15.1	metal handling.acquisition	2	0.169103
29.5.11.4.6	protein.degradation.ubiquitin.E3.DCX	1	0.170209
30.8	signalling.misc	10	0.17053
4.1.14	glycolysis.cytosolic branch.pyruvate kinase (PK)	4	0.170598
1.3.11	PS.calvin cycle.RPE	1	0.170863
20.2.5	stress.abiotic.light	5	0.171007
1.2.4.2	PS.photorespiration.glycine cleavage.T subunit	1	0.171895
15	metal handling	39	0.17384
1.1	PS.lightreaction	31	0.174647
27.3.38	RNA.regulation of transcription.AT-rich interaction domain containing transcription factor family	3	0.175111
11.1.2	lipid metabolism.FA synthesis and FA elongation.Acetyl CoA Transacylase	1	0.175352
28.1.3.2.1	DNA.synthesis/chromatin structure.histone.core.H2A	14	0.176907
29.2.1.1.3.2.12	protein.synthesis.ribosomal protein.prokaryotic.unknown organellar.50S subunit.L12	1	0.178039
29.2.1.2.1.25	protein.synthesis.ribosomal protein.eukaryotic.40S subunit.S25	3	0.179331
10.1.8	cell wall.precursor synthesis.GER	2	0.180338
29.1.16	protein.aa activation.cysteine-tRNA ligase	1	0.180854
30.1.2	signalling.in sugar and nutrient physiology.pyruvate dehydrogenase kinase	1	0.181245
25	C1-metabolism	26	0.181289
34.8	transport.metabolite transporters at the envelope membrane	20	0.181469
2.2.2.8	major CHO metabolism.degradation.starch.ISA3	1	0.181636
17.1.1.1.11	hormone metabolism.abscisic acid.synthesis-degradation.synthesis.short chain alcohol dehydrogenmase (ABA2)	1	0.185088
29.2.1.2.1.4	protein.synthesis.ribosomal protein.eukaryotic.40S subunit.S4	3	0.185889
23	nucleotide metabolism	119	0.186233
30.2.24	signalling.receptor kinases.S-locus glycoprotein like	3	0.186724
30.2.10	signalling.receptor kinases.leucine rich repeat X	7	0.18687
13.1.3	amino acid metabolism.synthesis.aspartate family	35	0.188537
29.2.1.2.1.14	protein.synthesis.ribosomal protein.eukaryotic.40S subunit.S14	3	0.188607
29.2.1.1.2.2.37	protein.synthesis.ribosomal protein.prokaryotic.mitochondrion.50S subunit.L37	1	0.18874
10.5.3	cell wall.cell wall proteins.LRR	6	0.191151
5.3	fermentation.ADH	1	0.19117
25.1	C1-metabolism.formate dehydrogenase	1	0.19224
29.2.1.1.1.1.9	protein.synthesis.ribosomal protein.prokaryotic.chloroplast.30S subunit.S9	1	0.192751
34.13	transport.peptides and oligopeptides	17	0.193307
18.5	Co-factor and vitamine metabolism.folate & vitamine K	3	0.193628
29.2.1.2.2.518	protein.synthesis.ribosomal protein.eukaryotic.60S subunit.L18A	4	0.194233
8.1.3	TCA / org transformation.TCA.aconitase	3	0.194697
13.1.3.6.1.10	amino acid metabolism.synthesis.aspartate family.misc.homoserine.bifunctional aspartate kinase/homoserine dehydrogenase	1	0.195271
19.7	tetrapyrrole synthesis.uroporphyrinogen decarboxylase	1	0.195995
26.22	misc.short chain dehydrogenase/reductase (SDR)	17	0.196361
29.4.1.59	protein.postranslational modification.kinase.receptor like cytoplasmatic kinase IX	2	0.196999
2.1.2.4	major CHO metabolism.synthesis.starch.debranching	1	0.197397
16.1.1	secondary metabolism.isoprenoids.non-mevalonate pathway	12	0.198918
17.6	hormone metabolism.gibberelin	17	0.199183
29.2.1.2.2.38	protein.synthesis.ribosomal protein.eukaryotic.60S subunit.L38	2	0.19966
27.3.47	RNA.regulation of transcription.ELF3	1	0.200645
3.4.3	minor CHO metabolism.myo-inositol.InsP Synthases	3	0.200747
30.2.18	signalling.receptor kinases.extensin	2	0.202159
27.4	RNA.RNA binding	117	0.202185
13.1.2.3.22	amino acid metabolism.synthesis.glutamate family.arginine.arginosuccinate synthase	1	0.202442
23.1.1.4	nucleotide metabolism.synthesis.pyrimidine.dihydroorotate dehydrogenase	1	0.203452
2.2.2.10	major CHO metabolism.degradation.starch.laforin like phosphoglucan phosphatase (SEX4)	1	0.203558
29.2.1.1.3.2.15	protein.synthesis.ribosomal protein.prokaryotic.unknown organellar.50S subunit.L15	1	0.204786
11	lipid metabolism	235	0.204904
29.1.15	protein.aa activation.proline-tRNA ligase	1	0.20516
29.2.1.2	protein.synthesis.ribosomal protein.eukaryotic	228	0.20519
23.3.2.1	nucleotide metabolism.salvage.nucleoside kinases.adenosine kinase	2	0.205476
12.2.99	N-metabolism.ammonia metabolism.unspecified	2	0.205741
13.1.5.2	amino acid metabolism.synthesis.serine-glycine-cysteine group.glycine	2	0.207416
34.1.1	transport.p- and v-ATPases.H+-transporting two-sector ATPase	17	0.207526
17.3.1.1.5	hormone metabolism.brassinosteroid.synthesis-degradation.BRs.metabolic regulation	3	0.207556
29.1.3	protein.aa activation.threonine-tRNA ligase	1	0.208176
35.1.3	not assigned.no ontology.armadillo/beta-catenin repeat family protein	15	0.20924
27.3.36	RNA.regulation of transcription.Argonaute	1	0.209315
8.2.10	TCA / org transformation.other organic acid transformatons.malic	4	0.209446
28.1.3.2.2	DNA.synthesis/chromatin structure.histone.core.H2B	5	0.209618
16.1.2.5	secondary metabolism.isoprenoids.mevalonate pathway.phosphomevalonate kinase	1	0.209804
34.16	transport.ABC transporters and multidrug resistance systems	51	0.210009
29.2.1.1.3.2.36	protein.synthesis.ribosomal protein.prokaryotic.unknown organellar.50S subunit.L36	1	0.210949
6.9	gluconeogenesis / glyoxylate cycle.isocitrate lyase	1	0.211059
27.1.3.17	RNA.processing.3' end processing.PabN	3	0.21126
29.2.2.3.1	protein.synthesis.ribosome biogenesis.Pre-rRNA processing and modifications.snoRNPs	11	0.212345
12	N-metabolism	20	0.212588
23.3.3	nucleotide metabolism.salvage.NUDIX hydrolases	14	0.214001
17.5.1.1	hormone metabolism.ethylene.synthesis-degradation.1-aminocyclopropane-1-carboxylate synthase	4	0.214049
27.3.49	RNA.regulation of transcription.GeBP like	9	0.214365
29.2.1.2.2.7	protein.synthesis.ribosomal protein.eukaryotic.60S subunit.L7	4	0.21463
2.1.1.1	major CHO metabolism.synthesis.sucrose.SPS	2	0.214918
30.2.25	signalling.receptor kinases.wall associated kinase	7	0.216699
13.1.4	amino acid metabolism.synthesis.branched chain group	14	0.217103
3.5	minor CHO metabolism.others	26	0.217501
29.2.1.1.3.1.18	protein.synthesis.ribosomal protein.prokaryotic.unknown organellar.30S subunit.S18	1	0.217693
10.1.1.1	cell wall.precursor synthesis.NDP sugar pyrophosphorylase.GDP mannose	1	0.2196
13.1.6.5	amino acid metabolism.synthesis.aromatic aa.tryptophan	13	0.21994
11.8.10	lipid metabolism.'exotics' (steroids, squalene etc).phosphatidylcholinesterol O-acyltransferase	4	0.221968
13.1.1.1	amino acid metabolism.synthesis.central amino acid metabolism.GABA	4	0.222252
29.2.2.3.5	protein.synthesis.ribosome biogenesis.Pre-rRNA processing and modifications.DExD-box helicases	12	0.222739
13.1.3.4.12	amino acid metabolism.synthesis.aspartate family.methionine.homocysteine S-methyltransferase	5	0.223032
27.1.20	RNA.processing.degradation dicer	3	0.22338
18.1.1	Co-factor and vitamine metabolism.molybdenum cofactor.gephyrin	1	0.22608
26.1	misc.cytochrome P450	50	0.226562
26.16	misc.myrosinases-lectin-jacalin	20	0.226789
11.8.1.2	lipid metabolism.'exotics' (steroids, squalene etc).sphingolipids.serine C-palmitoyltransferase	2	0.227512
10.6.1	cell wall.degradation.cellulases and beta -1,4-glucanases	4	0.227545
29.2.1.1.1.1.5	protein.synthesis.ribosomal protein.prokaryotic.chloroplast.30S subunit.S5	1	0.227981
11.10.2	lipid metabolism.glycolipid synthesis.DGDG synthase	1	0.228559
17.1.1.1.1	hormone metabolism.abscisic acid.synthesis-degradation.synthesis.zeaxanthin epoxidase	1	0.228733
17.1.1.1	hormone metabolism.abscisic acid.synthesis-degradation.synthesis	4	0.229223
17.8	hormone metabolism.salicylic acid	4	0.230619
17.8.1	hormone metabolism.salicylic acid.synthesis-degradation	4	0.230619
8.2	TCA / org transformation.other organic acid transformatons	16	0.231471
13.1.2.3.2	amino acid metabolism.synthesis.glutamate family.arginine.acetylglutamate kinase	1	0.23211
29.2.1.1.2	protein.synthesis.ribosomal protein.prokaryotic.mitochondrion	10	0.233089
11.10.1	lipid metabolism.glycolipid synthesis.MGDG synthase	1	0.233282
17.3.1.2.4	hormone metabolism.brassinosteroid.synthesis-degradation.sterols.FACKEL	1	0.234106
13.2.4.4	amino acid metabolism.degradation.branched chain group.leucine	4	0.234133
13.2.3.4	amino acid metabolism.degradation.aspartate family.methionine	3	0.234828
18.6	Co-factor and vitamine metabolism.biotin	3	0.23534
13.1.6.5.4	amino acid metabolism.synthesis.aromatic aa.tryptophan.indole-3-glycerol phosphate synthase	2	0.236237
1.2.5	PS.photorespiration.serine hydroxymethyltransferase	1	0.236647
11.1.15	lipid metabolism.FA synthesis and FA elongation.ACP desaturase	4	0.236676
19.4	tetrapyrrole synthesis.ALA dehydratase	1	0.237479
11.9.4.3	lipid metabolism.lipid degradation.beta-oxidation.enoyl CoA hydratase	7	0.237561
8.1.9	TCA / org transformation.TCA.malate DH	2	0.237833
34.99	transport.misc	69	0.237964
17	hormone metabolism	241	0.238879
17.6.1.13	hormone metabolism.gibberelin.synthesis-degradation.GA2 oxidase	1	0.239268
28.1.3.2.4	DNA.synthesis/chromatin structure.histone.core.H4	8	0.240396
10.7	cell wall.modification	33	0.243532
11.8.1.3	lipid metabolism.''exotics'' (steroids, squalene etc).sphingolipids.ceramide glucosyltransferase	1	0.243782
2.2.2.3	major CHO metabolism.degradation.starch.glucan water dikinase	2	0.24468
29.2.1.1.3.2.35	protein.synthesis.ribosomal protein.prokaryotic.unknown organellar.50S subunit.L35	3	0.245102
29.2.1.2.2.14	protein.synthesis.ribosomal protein.eukaryotic.60S subunit.L14	2	0.246317
6.3	gluconeogenesis / glyoxylate cycle.Malate DH	1	0.246458
17.6.1.4	hormone metabolism.gibberelin.synthesis-degradation.ent-kaurenoic acid hydroxylase/oxygenase	2	0.246662
3.1.1.2	minor CHO metabolism.raffinose family.galactinol synthases.putative	2	0.247224
29.7.4	protein.glycosylation.UDP-glucose glycoprotein glucosyltransferase	1	0.247804
29.2.1.1.2.51	protein.synthesis.ribosomal protein.prokaryotic.mitochondrion.L51/S25/CI-B8	1	0.248602
11.1.5	lipid metabolism.FA synthesis and FA elongation.beta hydroxyacyl ACP dehydratase	2	0.248872
27.3.9	RNA.regulation of transcription.C2C2(Zn) GATA transcription factor family	14	0.249453
21.2.1.5	redox.ascorbate and glutathione.ascorbate.L-Galactono-1,4-lactone dehydrogenase	1	0.249894
29.2.1.1.1.2.13	protein.synthesis.ribosomal protein.prokaryotic.chloroplast.50S subunit.L13	1	0.250388
1.1.1.2	PS.lightreaction.photosystem II.PSII polypeptide subunits	5	0.250985
30.4.3	signalling.phosphinositides.bis(5''-nucleosyl)-tetraphosphatase	3	0.252196
17.8.1.1	hormone metabolism.salicylic acid.synthesis-degradation.synthesis	1	0.25299
17.8.1.1.5	hormone metabolism.salicylic acid.synthesis-degradation.synthesis.SA glucosyltransferase ester and ether bond making SGE, SAG	1	0.25299
27.3.14	RNA.regulation of transcription.CCAAT box binding factor family, HAP2	5	0.253817
29.2.1.1.3.2.18	protein.synthesis.ribosomal protein.prokaryotic.unknown organellar.50S subunit.L18	1	0.254048
9.3	mitochondrial electron transport / ATP synthesis.electron transfer flavoprotein	3	0.254424
10.4.3	cell wall.pectin synthesis.rhamnogalacturonan II	4	0.254736
10.4.3.6	cell wall.pectin synthesis.rhamnogalacturonan II.Xylose Transferase with Fucose Acceptor	4	0.254736
30.3	signalling.calcium	136	0.255825
30.5	signalling.G-proteins	150	0.258614
23.1.2.5	nucleotide metabolism.synthesis.purine.AIR synthase	1	0.259198
10	cell wall	233	0.259469
13.1.5.3.2	amino acid metabolism.synthesis.serine-glycine-cysteine group.cysteine.SAT	3	0.259688
17.3.1.2.8	hormone metabolism.brassinosteroid.synthesis-degradation.sterols.DWF1	1	0.260084
29.2.1.1.1.2.6	protein.synthesis.ribosomal protein.prokaryotic.chloroplast.50S subunit.L6	1	0.260084
17.6.1.3	hormone metabolism.gibberelin.synthesis-degradation.ent-kaurene oxidase	1	0.260591
29.2.1.2.2.34	protein.synthesis.ribosomal protein.eukaryotic.60S subunit.L34	6	0.261062
28.1.3.2	DNA.synthesis/chromatin structure.histone.core	35	0.26124
11.8.1.1	lipid metabolism.'exotics' (steroids, squalene etc).sphingolipids.ceramidase	1	0.261608
13.1.1.1.1	amino acid metabolism.synthesis.central amino acid metabolism.GABA.Glutamate decarboxylase	3	0.263398
30.11	signalling.light	50	0.264144
29.2.2.2.99	protein.synthesis.ribosome biogenesis.Assembly factors.misc	1	0.265125
30.2.21	signalling.receptor kinases.lysine motif	3	0.265212
4	glycolysis	52	0.265224
29.2.1.1.1.2.86	protein.synthesis.ribosomal protein.prokaryotic.chloroplast.50S subunit.PSRP6	1	0.265575
29.2.1.2.1.515	protein.synthesis.ribosomal protein.eukaryotic.40S subunit.S15A	5	0.266087
27.3.81	RNA.regulation of transcription.S1FA	3	0.26614
18.4.6	Co-factor and vitamine metabolism.pantothenate.phosphopantothenoylcysteine synthetase (PPCS)	1	0.267832
19.1	tetrapyrrole synthesis.magnesium chelatase	2	0.268422
11.1.13	lipid metabolism.FA synthesis and FA elongation.acyl-CoA binding protein	5	0.268543
18.5.2	Co-factor and vitamine metabolism.folate & vitamine K.vitamine K	2	0.26856
34.4	transport.nitrate	3	0.271456
10.1.12.2	cell wall.precursor synthesis.KDO pathway.KDO-8-Phosphate Synthase	1	0.273172
23.1.2.30	nucleotide metabolism.synthesis.purine.IMP dehydrogenase	2	0.27582
29.2.1.2.1.16	protein.synthesis.ribosomal protein.eukaryotic.40S subunit.S16	3	0.276196
27.3.48	RNA.regulation of transcription.FHA transcription factor	3	0.277036
26.7	misc.oxidases - copper, flavone etc	42	0.277062
17.2.1	hormone metabolism.auxin.synthesis-degradation	10	0.277451
29.2.1.2.2.16	protein.synthesis.ribosomal protein.eukaryotic.60S subunit.L16	2	0.277832
2.2.1.4	major CHO metabolism.degradation.sucrose.hexokinase	2	0.279006
27.3.99	RNA.regulation of transcription.unclassified	145	0.279511
13.1.7.9	amino acid metabolism.synthesis.histidine.histidinol dehydrogenase	1	0.279649
29.7.5	protein.glycosylation.alpha-1,3-mannosyl-glycoprotein-beta-1,2-N-acetylglucosaminyltransferase(GnTI)	4	0.279853
29.2.1.2.2.37	protein.synthesis.ribosomal protein.eukaryotic.60S subunit.L37	2	0.280561
13.1.3.4	amino acid metabolism.synthesis.aspartate family.methionine	16	0.280587
16.4.1	secondary metabolism.N misc.alkaloid-like	9	0.280906
16.8.1.12	secondary metabolism.flavonoids.anthocyanins.anthocyanidin 3-O-glucosyltransferase	1	0.281518
17.1.1	hormone metabolism.abscisic acid.synthesis-degradation	8	0.282756
13.1.6.1.10	amino acid metabolism.synthesis.aromatic aa.chorismate.dehydroquinate/shikimate dehydrogenase	1	0.283598
17.3.1.1.1	hormone metabolism.brassinosteroid.synthesis-degradation.BRs.DET2	2	0.283927
16.5.1.1.3.2	secondary metabolism.sulfur-containing.glucosinolates.synthesis.indole.CYP79B3 monooxygenase	1	0.286094
34.18.1	transport.unspecified anions.arsenite-transporting ATPase	2	0.286314
27.3.11	RNA.regulation of transcription.C2H2 zinc finger family	39	0.286884
27.1.3.4	RNA.processing.3' end processing.CPSF73a	1	0.28711
35.1.14	not assigned.no ontology.S RNA-binding domain-containing protein	1	0.28806
27.3.16	RNA.regulation of transcription.CCAAT box binding factor family, HAP5	5	0.288598
13.2.3.4.1	amino acid metabolism.degradation.aspartate family.methionine.methionine gamma-lyase	1	0.289695
23.5.1	nucleotide metabolism.deoxynucleotide metabolism.dihydrofolate reductase-thymidylate synthase	1	0.290241
2.1.2.3	major CHO metabolism.synthesis.starch.starch branching	2	0.290692
4.1.6	glycolysis.cytosolic branch.fructose-2,6-bisphosphatase (Fru2,6BisPase)	1	0.290788
4.1.13	glycolysis.cytosolic branch.enolase	3	0.291938
11.9.4.4	lipid metabolism.lipid degradation.beta-oxidation.hydroxybutyryl CoA DH	1	0.292295
26.24	misc.GCN5-related N-acetyltransferase	9	0.292632
29.2.1.99.1.9	protein.synthesis.ribosomal protein.unknown.small subunit.S9	1	0.292982
16.1.2.3	secondary metabolism.isoprenoids.mevalonate pathway.HMG-CoA reductase	2	0.293116
13.1.6.2.1	amino acid metabolism.synthesis.aromatic aa.phenylalanine and tyrosine.chorismate mutase	3	0.294839
29.2.1.2.1.9	protein.synthesis.ribosomal protein.eukaryotic.40S subunit.S9	2	0.296828
29.2.1.2.2.513	protein.synthesis.ribosomal protein.eukaryotic.60S subunit.L13A	4	0.297133
2.1.2	major CHO metabolism.synthesis.starch	12	0.29747
20.1.2	stress.biotic.receptors	1	0.299213
29.2.1.1.1.1.17	protein.synthesis.ribosomal protein.prokaryotic.chloroplast.30S subunit.S17	1	0.30068
13.2.3.5.1	amino acid metabolism.degradation.aspartate family.lysine.lysine decarboxylase	1	0.30173
23.1.1.2	nucleotide metabolism.synthesis.pyrimidine.aspartate transcarbamoylase	1	0.302783
11.4	lipid metabolism.TAG synthesis	2	0.303846
29.2.1.1.3.1	protein.synthesis.ribosomal protein.prokaryotic.unknown organellar.30S subunit	10	0.305258
27.3.58	RNA.regulation of transcription.LUG	1	0.30532
31	cell	441	0.305663
26.26	misc.aminotransferases	1	0.305956
26.26.1	misc.aminotransferases.aminotransferase class IV family protein	1	0.305956
11.1.1.2.3	lipid metabolism.FA synthesis and FA elongation.Acetyl CoA Carboxylation.heteromeric Complex.Biotin Carboxyl Carrier Protein	2	0.3081
27.3.1	RNA.regulation of transcription.ABI3/VP1-related B3-domain-containing transcription factor family	3	0.308232
24	Biodegradation of Xenobiotics	15	0.308428
17.3.1	hormone metabolism.brassinosteroid.synthesis-degradation	20	0.308544
26.3.4	misc.gluco-, galacto- and mannosidases.endoglucanase	6	0.309048
29.4	protein.postranslational modification	404	0.309361
16.1.2.6	secondary metabolism.isoprenoids.mevalonate pathway.mevalonate diphosphate decarboxylase	2	0.310468
29.2.1.2.2.9	protein.synthesis.ribosomal protein.eukaryotic.60S subunit.L9	3	0.310537
34.19.1	transport.Major Intrinsic Proteins.PIP	13	0.310617
11.2	lipid metabolism.FA desaturation	11	0.311115
17.5	hormone metabolism.ethylene	51	0.312507
27.3.29	RNA.regulation of transcription.TCP transcription factor family	3	0.312604
13.2.6.3	amino acid metabolism.degradation.aromatic aa.tryptophan	9	0.313327
4.1.12	glycolysis.cytosolic branch.phosphoglycerate mutase	5	0.314804
13.1.6.1	amino acid metabolism.synthesis.aromatic aa.chorismate	11	0.314994
25.6	C1-metabolism.methylenetetrahydrofolate reductase	2	0.315089
4.2.3	glycolysis.plastid branch.glucose-6-phosphate isomerase	1	0.31532
29.2.1.1.2.2.29	protein.synthesis.ribosomal protein.prokaryotic.mitochondrion.50S subunit.L29	1	0.31532
27.3.51	RNA.regulation of transcription.General Transcription, TBP-binding protein	2	0.317339
27.3.39	RNA.regulation of transcription.AtSR Transcription Factor family	5	0.317391
16.2.1	secondary metabolism.phenylpropanoids.lignin biosynthesis	25	0.317742
1.3.3	PS.calvin cycle.phosphoglycerate kinase	2	0.317801
13.1.7.6	amino acid metabolism.synthesis.histidine.imidazoleglycerol-phosphate dehydratase	1	0.319088
3.1	minor CHO metabolism.raffinose family	8	0.320454
3.3	minor CHO metabolism.sugar alcohols	2	0.320476
27.3.53	RNA.regulation of transcription.High mobility group (HMG) family	1	0.32208
16.1.4	secondary metabolism.isoprenoids.carotenoids	4	0.326244
29.4.1.57	protein.postranslational modification.kinase.receptor like cytoplasmatic kinase VII	30	0.326589
29.2.2.2	protein.synthesis.ribosome biogenesis.Assembly factors	6	0.328247
29.2.1.1.1.2.31	protein.synthesis.ribosomal protein.prokaryotic.chloroplast.50S subunit.L31	1	0.328563
11.1.6	lipid metabolism.FA synthesis and FA elongation.enoyl ACP reductase	1	0.329231
16.8.8	secondary metabolism.flavonoids.flavonoid glycosylations	1	0.329602
16.8.8.2	secondary metabolism.flavonoids.flavonoid glycosylations.flavonol-3-O-glycoside-rhamnosyltransferase	1	0.329602
27.1.3.13	RNA.processing.3' end processing.CFIm25	2	0.329693
11.5.1	lipid metabolism.glyceral metabolism.glycerol kinase	1	0.330495
16.5.1.1.1.6	secondary metabolism.sulfur-containing.glucosinolates.synthesis.aliphatic.CYP79F1/F2 monooxygenase	1	0.330495
11.3.1	lipid metabolism.Phospholipid synthesis.1-acylglycerol-3-phosphate O-acyltransferase	2	0.330903
16	secondary metabolism	176	0.331064
29.2.1.2.2.39	protein.synthesis.ribosomal protein.eukaryotic.60S subunit.L39	3	0.332396
13.1.6	amino acid metabolism.synthesis.aromatic aa	33	0.332546
16.8.4.1	secondary metabolism.flavonoids.flavonols.flavonol synthase (FLS)	2	0.333755
29.2.1.2.1.29	protein.synthesis.ribosomal protein.eukaryotic.40S subunit.S29	3	0.334731
27.1.3.9	RNA.processing.3' end processing.CstF64	1	0.33483
29.2.1.2.1.7	protein.synthesis.ribosomal protein.eukaryotic.40S subunit.S7	3	0.337294
27.3.86	RNA.regulation of transcription.BSD domain containing family	1	0.337841
8.1.7	TCA / org transformation.TCA.succinate dehydrogenase	5	0.339299
1	PS	57	0.340195
13.1.6.1.6	amino acid metabolism.synthesis.aromatic aa.chorismate.5-enolpyruvylshikimate-3-phosphate synthase	2	0.340204
21.2.1.3	redox.ascorbate and glutathione.ascorbate.L-galactose-1-phosphate phosphatase	1	0.341401
3.8.2	minor CHO metabolism.galactose.alpha-galactosidases	3	0.341535
11.3	lipid metabolism.Phospholipid synthesis	32	0.341538
29.1.4	protein.aa activation.leucine-tRNA ligase	1	0.342238
10.5.1	cell wall.cell wall proteins.AGPs	29	0.34279
21.1	redox.thioredoxin	44	0.344394
29.2.1.2.2.22	protein.synthesis.ribosomal protein.eukaryotic.60S subunit.L22	2	0.344457
13.1.2.3.4	amino acid metabolism.synthesis.glutamate family.arginine.acetylornithine aminotransferase	1	0.345828
34.5	transport.ammonium	5	0.347008
30.2.27	signalling.receptor kinases.C-Lectin	1	0.34767
30.2.7	signalling.receptor kinases.leucine rich repeat VII	3	0.348071
17.1.1.1.10	hormone metabolism.abscisic acid.synthesis-degradation.synthesis.9-cis-epoxycarotenoid dioxygenase	1	0.348286
4.1.10	glycolysis.cytosolic branch.aldolase	1	0.348902
12.2.1	N-metabolism.ammonia metabolism.glutamate synthase	2	0.350709
9.4	mitochondrial electron transport / ATP synthesis.alternative oxidase	2	0.350818
35.1.5	not assigned.no ontology.pentatricopeptide (PPR) repeat-containing protein	28	0.350865
28.1.3	DNA.synthesis/chromatin structure.histone	39	0.3521
13.2.3.2	amino acid metabolism.degradation.aspartate family.threonine	1	0.353079
27.3.73	RNA.regulation of transcription.Zn-finger(CCHC)	7	0.353502
23.3.1.2	nucleotide metabolism.salvage.phosphoribosyltransferases.hgprt	1	0.354323
29.1.9	protein.aa activation.valine-tRNA ligase	2	0.354605
9.2.1.2	mitochondrial electron transport / ATP synthesis.NADH-DH.type II.external	2	0.35466
4.2.8	glycolysis.plastid branch.glyceraldehyde 3-phosphate dehydrogenase (GAP-DH)	2	0.35477
13.2.4.1	amino acid metabolism.degradation.branched chain group.shared	6	0.356532
9.99	mitochondrial electron transport / ATP synthesis.unspecified	3	0.35979
2.1.1.3	major CHO metabolism.synthesis.sucrose.FBPase	1	0.360662
11.8.7	lipid metabolism.'exotics' (steroids, squalene etc).trans-2-enoyl-CoA reductase (NADPH)	1	0.360662
27.3.83	RNA.regulation of transcription.GRF zinc finger family	1	0.360977
29.2.1.1.3.2.28	protein.synthesis.ribosomal protein.prokaryotic.unknown organellar.50S subunit.L28	1	0.361686
29.2.1.99	protein.synthesis.ribosomal protein.unknown	5	0.361908
17.7	hormone metabolism.jasmonate	23	0.362078
10.1.21	cell wall.precursor synthesis.phosphomannomutase	1	0.362633
29.2.1.2.1.15	protein.synthesis.ribosomal protein.eukaryotic.40S subunit.S15	2	0.362645
8	TCA / org transformation	54	0.36267
11.9.3.1	lipid metabolism.lipid degradation.lysophospholipases.phospholipase D	7	0.365587
13.1.3.6.1.3	amino acid metabolism.synthesis.aspartate family.misc.homoserine.homoserine dehydrogenase	1	0.366038
33.1	development.storage proteins	10	0.366513
13.2.2.3	amino acid metabolism.degradation.glutamate family.arginine	5	0.367117
17.3.1.2.2	hormone metabolism.brassinosteroid.synthesis-degradation.sterols.SMT2	3	0.367554
4.1.2	glycolysis.cytosolic branch.phosphoglucomutase (PGM)	2	0.369667
11.9.4	lipid metabolism.lipid degradation.beta-oxidation	23	0.369701
4.1.3	glycolysis.cytosolic branch.glucose-6-phosphate isomerase	1	0.369863
10.1.12.1	cell wall.precursor synthesis.KDO pathway.arabinose-5-phosphate isomerase	1	0.369863
3.8	minor CHO metabolism.galactose	5	0.371367
29.5.11.4.99	protein.degradation.ubiquitin.E3.unspecified	1	0.372346
27.3.4	RNA.regulation of transcription.ARF, Auxin Response Factor family	14	0.373652
13.2.6.2	amino acid metabolism.degradation.aromatic aa.tyrosine	6	0.373955
4.3.4	glycolysis.unclear/dually targeted.phosphofructokinase (PFK)	1	0.37484
26.3.3	misc.gluco-, galacto- and mannosidases.alpha-mannosidase	2	0.375174
34.1.1.3	transport.p- and v-ATPases.H+-transporting two-sector ATPase.subunit D	1	0.377911
16.2.1.5	secondary metabolism.phenylpropanoids.lignin biosynthesis.C3H	1	0.379533
1.1.1.1	PS.lightreaction.photosystem II.LHC-II	5	0.38036
29.3.4.3	protein.targeting.secretory pathway.vacuole	25	0.381252
21	redox	130	0.38239
17.7.1	hormone metabolism.jasmonate.synthesis-degradation	11	0.383077
29.2.1.1.2.1	protein.synthesis.ribosomal protein.prokaryotic.mitochondrion.30S subunit	7	0.383433
4.1.7	glycolysis.cytosolic branch.triosephosphate isomerase (TPI)	1	0.383771
26.2	misc.UDP glucosyl and glucoronyl transferases	69	0.383947
34.17	transport.peroxisomes	1	0.385737
15.2	metal handling.binding, chelation and storage	28	0.385944
28.2	DNA.repair	32	0.386346
29.2.1.2.1.2	protein.synthesis.ribosomal protein.eukaryotic.40S subunit.S2	6	0.386506
19.12	tetrapyrrole synthesis.magnesium-protoporphyrin IX monomethyl ester (oxidative) cyclase	1	0.38664
13.1.3.4.1	amino acid metabolism.synthesis.aspartate family.methionine.cystathionine gamma-synthase	1	0.388039
6.4	gluconeogenesis / glyoxylate cycle.PEPCK	1	0.388698
29.2.1.1.1.2.9	protein.synthesis.ribosomal protein.prokaryotic.chloroplast.50S subunit.L9	1	0.388698
1.3.8	PS.calvin cycle.transketolase	2	0.38919
7.2.1	OPP.non-reductive PP.transketolase	2	0.38919
23.5.3	nucleotide metabolism.deoxynucleotide metabolism.cytosine deaminase	2	0.38954
23.4	nucleotide metabolism.phosphotransfer and pyrophosphatases	25	0.389988
16.8.2	secondary metabolism.flavonoids.chalcones	3	0.390084
16.5.1.3	secondary metabolism.sulfur-containing.glucosinolates.degradation	9	0.390129
3.1.2.1	minor CHO metabolism.raffinose family.raffinose synthases.known	1	0.392832
29.2.1.99.1	protein.synthesis.ribosomal protein.unknown.small subunit	2	0.393815
35.1.26	not assigned.no ontology.DC1 domain containing protein	9	0.393942
27.1.3.14	RNA.processing.3' end processing.Clp1	1	0.394826
16.5.1.1.3	secondary metabolism.sulfur-containing.glucosinolates.synthesis.indole	4	0.395181
17.3.1.2	hormone metabolism.brassinosteroid.synthesis-degradation.sterols	11	0.395645
2.2.2.1	major CHO metabolism.degradation.starch.starch cleavage	6	0.395831
29	protein	2052	0.39599
30.2.5	signalling.receptor kinases.leucine rich repeat V	6	0.397125
16.5.1.3.1	secondary metabolism.sulfur-containing.glucosinolates.degradation.myrosinase	3	0.397133
20.2.2	stress.abiotic.cold	10	0.397858
29.5.11.2	protein.degradation.ubiquitin.E1	6	0.398115
29.2.1.2.1.10	protein.synthesis.ribosomal protein.eukaryotic.40S subunit.S10	3	0.399355
26.12	misc.peroxidases	42	0.401572
13.1.5.1.1	amino acid metabolism.synthesis.serine-glycine-cysteine group.serine.phosphoglycerate dehydrogenase	2	0.401616
16.8	secondary metabolism.flavonoids	27	0.401677
29.5.7	protein.degradation.metalloprotease	21	0.402781
25.9	C1-metabolism.dihydroneopterin aldolase	1	0.402947
27.3.59	RNA.regulation of transcription.Methyl binding domain proteins	8	0.40328
4.1.1	glycolysis.cytosolic branch.UGPase	2	0.403402
27.3.41	RNA.regulation of transcription.B3 transcription factor family	3	0.403431
30.2.19	signalling.receptor kinases.legume-lectin	5	0.403665
27.3.85	RNA.regulation of transcription.sigma like plant	1	0.404634
14	S-assimilation	11	0.407742
13.1.5.1	amino acid metabolism.synthesis.serine-glycine-cysteine group.serine	5	0.408358
1.1.5.3	PS.lightreaction.other electron carrier (ox/red).ferredoxin reductase	1	0.40887
10.1.5	cell wall.precursor synthesis.UXS	6	0.40941
18.3	Co-factor and vitamine metabolism.riboflavin	6	0.409584
27.3.64	RNA.regulation of transcription.PHOR1	6	0.410105
29.3.3	protein.targeting.chloroplast	28	0.412161
11.9.4.14	lipid metabolism.lipid degradation.beta-oxidation.enoyl isomerase	1	0.412362
16.1.1.10	secondary metabolism.isoprenoids.non-mevalonate pathway.geranylgeranyl pyrophosphate synthase	2	0.412523
10.5.2	cell wall.cell wall proteins.proline rich proteins	3	0.412692
16.2.1.4	secondary metabolism.phenylpropanoids.lignin biosynthesis.HCT	1	0.413473
11.1.1.2	lipid metabolism.FA synthesis and FA elongation.Acetyl CoA Carboxylation.heteromeric Complex	4	0.413969
29.1.19	protein.aa activation.arginine-tRNA ligase	4	0.414354
1.2.6	PS.photorespiration.hydroxypyruvate reductase	1	0.414843
11.9.4.9	lipid metabolism.lipid degradation.beta-oxidation.multifunctional	2	0.415064
27.2	RNA.transcription	47	0.416535
26.3	misc.gluco-, galacto- and mannosidases	43	0.416742
23.4.99	nucleotide metabolism.phosphotransfer and pyrophosphatases.misc	10	0.417444
29.2.1.2.2.6	protein.synthesis.ribosomal protein.eukaryotic.60S subunit.L6	4	0.419685
29.2.1.1.1.2.85	protein.synthesis.ribosomal protein.prokaryotic.chloroplast.50S subunit.PSRP5	1	0.420782
29.2.1.2.2.24	protein.synthesis.ribosomal protein.eukaryotic.60S subunit.L24	3	0.42098
13.2.4	amino acid metabolism.degradation.branched chain group	13	0.422602
29.2.1.1.2.1.31	protein.synthesis.ribosomal protein.prokaryotic.mitochondrion.30S subunit.S31	1	0.42338
13.1.6.3	amino acid metabolism.synthesis.aromatic aa.phenylalanine	5	0.423834
13.1.6.3.1	amino acid metabolism.synthesis.aromatic aa.phenylalanine.arogenate dehydratase / prephenate dehydratase	5	0.423834
9.5	mitochondrial electron transport / ATP synthesis.cytochrome c reductase	9	0.424927
10.3.2	cell wall.hemicellulose synthesis.glucuronoxylan	5	0.425078
17.3.1.2.5	hormone metabolism.brassinosteroid.synthesis-degradation.sterols.HYD1	1	0.425551
34.1.1.1	transport.p- and v-ATPases.H+-transporting two-sector ATPase.subunit B	3	0.425939
29.2.1.1.1.2.3	protein.synthesis.ribosomal protein.prokaryotic.chloroplast.50S subunit.L3	2	0.426308
10.1.12	cell wall.precursor synthesis.KDO pathway	3	0.426341
3.1.2	minor CHO metabolism.raffinose family.raffinose synthases	4	0.426449
29.2.1.2.2.82	protein.synthesis.ribosomal protein.eukaryotic.60S subunit.P2	3	0.426693
30.2.4	signalling.receptor kinases.leucine rich repeat IV	2	0.426924
15.3	metal handling.regulation	2	0.428466
16.8.1	secondary metabolism.flavonoids.anthocyanins	3	0.430021
10.1.30	cell wall.precursor synthesis.sugar kinases	2	0.431437
29.2.2.1	protein.synthesis.ribosome biogenesis.export from nucleus	6	0.433066
5	fermentation	12	0.433414
21.1.2	redox.thioredoxin.QSOX	2	0.433922
30.2.22	signalling.receptor kinases.proline extensin like	5	0.435693
16.8.5	secondary metabolism.flavonoids.isoflavones	4	0.435698
16.8.5.1	secondary metabolism.flavonoids.isoflavones.isoflavone reductase	4	0.435698
7.2.4	OPP.non-reductive PP.ribose 5-phosphate isomerase	2	0.436665
2.2.2.4	major CHO metabolism.degradation.starch.D enzyme	2	0.438227
3.2.2	minor CHO metabolism.trehalose.TPP	4	0.441586
29.2.1.2.1.3	protein.synthesis.ribosomal protein.eukaryotic.40S subunit.S3	3	0.442147
27.3.3	RNA.regulation of transcription.AP2/EREBP, APETALA2/Ethylene-responsive element binding protein family	31	0.442917
16.2.1.7	secondary metabolism.phenylpropanoids.lignin biosynthesis.CCR1	5	0.443823
17.7.1.5	hormone metabolism.jasmonate.synthesis-degradation.12-Oxo-PDA-reductase	4	0.444302
29.5.2	protein.degradation.autophagy	19	0.444635
2.2.1.3	major CHO metabolism.degradation.sucrose.invertases	7	0.445138
20	stress	381	0.447217
29.2.3.1	protein.synthesis.initiation.deoxyhypusine synthase	1	0.44843
27.3.25	RNA.regulation of transcription.MYB domain transcription factor family	38	0.450723
29.5.11.4.4	protein.degradation.ubiquitin.E3.APC	2	0.451545
11.1.9	lipid metabolism.FA synthesis and FA elongation.long chain fatty acid CoA ligase	8	0.454521
18.7	Co-factor and vitamine metabolism.iron-sulphur clusters	7	0.454647
34.2.1	transport.sugars.sucrose	4	0.454673
16.1.1.2	secondary metabolism.isoprenoids.non-mevalonate pathway.DXR	1	0.455907
21.2.1.2	redox.ascorbate and glutathione.ascorbate.GDP-L-galactose-hexose-1-phosphate guanyltransferase	2	0.457743
29.2.1.1.3.2.34	protein.synthesis.ribosomal protein.prokaryotic.unknown organellar.50S subunit.L34	1	0.458809
1.2.4.4	PS.photorespiration.glycine cleavage.H protein	1	0.459627
26.14	misc.oxygenases	3	0.461013
10.4.4	cell wall.pectin synthesis.Xylogalacturonan	1	0.464459
10.4.4.1	cell wall.pectin synthesis.Xylogalacturonan.Xylose Transferase	1	0.464459
35.1.7	not assigned.no ontology.AT hook motif-containing protein	2	0.465477
1.1.5.2	PS.lightreaction.other electron carrier (ox/red).ferredoxin	2	0.465865
13.1.2.3.23	amino acid metabolism.synthesis.glutamate family.arginine.argininosuccinate lyase	1	0.466749
27.3.75	RNA.regulation of transcription.GRP	2	0.467486
13.1.7.4	amino acid metabolism.synthesis.histidine.N'-5'-phosphoribosyl-formimino-5-aminoimidazole-4-carboxamide ribonucleotide isomerase	1	0.467666
34.1.1.2	transport.p- and v-ATPases.H+-transporting two-sector ATPase.subunit C	4	0.468389
27.3.61	RNA.regulation of transcription.NPR1/NIM1	1	0.469137
11.2.4	lipid metabolism.FA desaturation.omega 6 desaturase	2	0.47152
10.2.2	cell wall.cellulose synthesis.COBRA	3	0.473517
21.2.1	redox.ascorbate and glutathione.ascorbate	18	0.474961
20.1.5	stress.biotic.regulation of transcription	5	0.475994
16.1.1.5	secondary metabolism.isoprenoids.non-mevalonate pathway.MCS	1	0.476062
26.1	misc.misc2	19	0.476711
27.3.6	RNA.regulation of transcription.bHLH,Basic Helix-Loop-Helix family	49	0.476856
23.1.2.31	nucleotide metabolism.synthesis.purine.GMP synthetase	1	0.477268
27.3.22	RNA.regulation of transcription.HB,Homeobox transcription factor family	36	0.478025
30.2.12	signalling.receptor kinases.leucine rich repeat XII	1	0.478382
17.3.1.1.2	hormone metabolism.brassinosteroid.synthesis-degradation.BRs.DWF4	1	0.480896
11.9.3.2	lipid metabolism.lipid degradation.lysophospholipases.carboxylesterase	5	0.48186
13.1.2.3	amino acid metabolism.synthesis.glutamate family.arginine	6	0.482603
13.2	amino acid metabolism.degradation	50	0.483765
21.2.1.1	redox.ascorbate and glutathione.ascorbate.GME	1	0.485101
13.1.1.3.11	amino acid metabolism.synthesis.central amino acid metabolism.alanine.alanine-glyoxylate aminotransferase	3	0.486312
16.5.1.1.4.3	secondary metabolism.sulfur-containing.glucosinolates.synthesis.shared.UDP-glycosyltransferase	1	0.487633
29.2.1.1.3.2.33	protein.synthesis.ribosomal protein.prokaryotic.unknown organellar.50S subunit.L33	2	0.487977
17.1.2	hormone metabolism.abscisic acid.signal transduction	9	0.48814
29.2.1.1.3.2	protein.synthesis.ribosomal protein.prokaryotic.unknown organellar.50S subunit	27	0.489062
30.4.4	signalling.phosphinositides.phosphoinositide phospholipase C	4	0.489128
29.3.4.99	protein.targeting.secretory pathway.unspecified	57	0.48922
3.4.5	minor CHO metabolism.myo-inositol.inositol phosphatase	2	0.489773
11.9.2.2	lipid metabolism.lipid degradation.lipases.acylglycerol lipase	2	0.489906
26.25	misc.sulfotransferase	2	0.490572
13.1.6.1.2	amino acid metabolism.synthesis.aromatic aa.chorismate.3-dehydroquinate synthase	1	0.492247
29.2.1.1.3.2.4	protein.synthesis.ribosomal protein.prokaryotic.unknown organellar.50S subunit.L4	1	0.492247
11.2.3	lipid metabolism.FA desaturation.omega 3 desaturase	2	0.49244
3.7	minor CHO metabolism.sugar kinases	1	0.492814
3.4.1	minor CHO metabolism.myo-inositol.poly-phosphatases	3	0.493434
23.2.1	nucleotide metabolism.degradation.pyrimidine	5	0.493963
21.99	redox.misc	5	0.494725
35.1.23	not assigned.no ontology.aconitase C-terminal domain-containing protein	1	0.496315
34.19.4	transport.Major Intrinsic Proteins.SIP	3	0.497811
23.3.1.3	nucleotide metabolism.salvage.phosphoribosyltransferases.upp	5	0.498543
10.6	cell wall.degradation	42	0.499403
17.6.3	hormone metabolism.gibberelin.induced-regulated-responsive-activated	7	0.499867
27.3.71	RNA.regulation of transcription.SNF7	11	0.501811
35.1.41	not assigned.no ontology.hydroxyproline rich proteins	32	0.5029
9.9	mitochondrial electron transport / ATP synthesis.F1-ATPase	14	0.503162
13.1.4.1.1	amino acid metabolism.synthesis.branched chain group.common.acetolactate synthase	3	0.5032
23.1.2.1	nucleotide metabolism.synthesis.purine.amidophosphoribosyltransferase	1	0.504984
29.1.22	protein.aa activation.asparagine-tRNA ligase	3	0.50657
12.2.1.2	N-metabolism.ammonia metabolism.glutamate synthase.NADH dependent	1	0.507187
27.3.13	RNA.regulation of transcription.CCAAT box binding factor family, DR1	3	0.507345
3.2	minor CHO metabolism.trehalose	13	0.507349
13.2.5.2	amino acid metabolism.degradation.serine-glycine-cysteine group.glycine	3	0.508121
3.6	minor CHO metabolism.callose	8	0.508527
16.1.2.9	secondary metabolism.isoprenoids.mevalonate pathway.farnesyl pyrophosphate synthetase	2	0.509351
11.8.6	lipid metabolism.'exotics' (steroids, squalene etc).cycloartenol synthase	1	0.50978
17.6.1.12	hormone metabolism.gibberelin.synthesis-degradation.GA3 oxidase	1	0.50978
34.12	transport.metal	37	0.50982
16.8.4	secondary metabolism.flavonoids.flavonols	5	0.511125
12.2.1.1	N-metabolism.ammonia metabolism.glutamate synthase.ferredoxin dependent	1	0.511513
1.1.3	PS.lightreaction.cytochrome b6/f	2	0.514872
11.9.2	lipid metabolism.lipid degradation.lipases	14	0.516147
29.1.40	protein.aa activation.bifunctional aminoacyl-tRNA synthetase	2	0.517748
4.1.11	glycolysis.cytosolic branch.3-phosphoglycerate kinase (PGK)	1	0.519153
29.2.1.2.1	protein.synthesis.ribosomal protein.eukaryotic.40S subunit	90	0.519573
29.2.1.2.2.3	protein.synthesis.ribosomal protein.eukaryotic.60S subunit.L3	2	0.521456
27.3.21	RNA.regulation of transcription.GRAS transcription factor family	3	0.521966
17.3.2	hormone metabolism.brassinosteroid.signal transduction	15	0.525298
16.5.1.2.1	secondary metabolism.sulfur-containing.glucosinolates.regulation.aliphatic	1	0.525777
30.2.2	signalling.receptor kinases.leucine rich repeat II	10	0.525875
13.1.7.7	amino acid metabolism.synthesis.histidine.histidinol-phosphate aminotransferase	1	0.52695
30.2.9	signalling.receptor kinases.leucine rich repeat IX	3	0.530376
19.9	tetrapyrrole synthesis.protoporphyrin IX oxidase	1	0.530674
10.8	cell wall.pectin*esterases	27	0.531594
30.2.14	signalling.receptor kinases.leucine rich repeat XIV	2	0.5335
2.2.2	major CHO metabolism.degradation.starch	17	0.534598
29.2.1.2.2.26	protein.synthesis.ribosomal protein.eukaryotic.60S subunit.L26	2	0.535311
29.2.1.2.1.6	protein.synthesis.ribosomal protein.eukaryotic.40S subunit.S6	2	0.53552
23.4.1	nucleotide metabolism.phosphotransfer and pyrophosphatases.adenylate kinase	5	0.537042
29.1.17	protein.aa activation.glutamate-tRNA ligase	2	0.537126
9.8	mitochondrial electron transport / ATP synthesis.uncoupling protein	3	0.538112
1.3.5	PS.calvin cycle.TPI	1	0.538657
10.1.12.4	cell wall.precursor synthesis.KDO pathway.CMP-KDO Synthetase	1	0.538657
11.7	lipid metabolism.unassigned	1	0.539152
34.6	transport.sulphate	4	0.539446
29.2.1.2.2.12	protein.synthesis.ribosomal protein.eukaryotic.60S subunit.L12	3	0.540455
29.2.1.2.2.13	protein.synthesis.ribosomal protein.eukaryotic.60S subunit.L13	3	0.540913
23.3.2.2	nucleotide metabolism.salvage.nucleoside kinases.uridine kinase	2	0.541185
13.1.3.5.1	amino acid metabolism.synthesis.aspartate family.lysine.dihydrodipicolinate synthase	2	0.542167
3.1.1	minor CHO metabolism.raffinose family.galactinol synthases	4	0.542172
29.2.1.1.3.2.510	protein.synthesis.ribosomal protein.prokaryotic.unknown organellar.50S subunit.L10A	1	0.543316
29.4.1	protein.postranslational modification.kinase	78	0.544839
16.5.1.1.1.13	secondary metabolism.sulfur-containing.glucosinolates.synthesis.aliphatic.2-oxoglutarate-dependent dioxygenase	1	0.545803
11.9.3	lipid metabolism.lipid degradation.lysophospholipases	24	0.546494
26.13	misc.acid and other phosphatases	36	0.547156
35.1.21	not assigned.no ontology.epsin N-terminal homology (ENTH) domain-containing protein	12	0.548051
14.1	S-assimilation.ATPS	4	0.549991
4.1.8	glycolysis.cytosolic branch.glyceraldehyde 3-phosphate dehydrogenase (GAP-DH)	2	0.55055
16.5.1.1.4.2	secondary metabolism.sulfur-containing.glucosinolates.synthesis.shared.alkylthiohydroximate C-S lyase	1	0.551293
29.7.8	protein.glycosylation.alpha-1,6-mannosyl-glycoprotein-beta-1,2-N-acetylglucosaminyltransferase(GnTII)	3	0.552016
29.2.1.1.2.1.10	protein.synthesis.ribosomal protein.prokaryotic.mitochondrion.30S subunit.S10	1	0.552996
10.5.5	cell wall.cell wall proteins.RGP	3	0.553173
10.5.1.1	cell wall.cell wall proteins.AGPs.AGP	27	0.553301
30.9	signalling.lipids	3	0.55352
17.3.3	hormone metabolism.brassinosteroid.induced-regulated-responsive-activated	1	0.553597
30.2.17	signalling.receptor kinases.DUF 26	7	0.554137
29.2.1.2.1.18	protein.synthesis.ribosomal protein.eukaryotic.40S subunit.S18	3	0.554447
16.5.1.1.1.10	secondary metabolism.sulfur-containing.glucosinolates.synthesis.aliphatic.flavin-containing monooxygenase	2	0.555867
31.99	cell.unspecified	2	0.556009
13.1.5.1.2	amino acid metabolism.synthesis.serine-glycine-cysteine group.serine.phosphoserine aminotransferase	2	0.55672
29.4.1.52	protein.postranslational modification.kinase.receptor like cytoplasmatic kinase II	3	0.557348
16.1	secondary metabolism.isoprenoids	44	0.558115
18.2.1	Co-factor and vitamine metabolism.thiamine.thiamine diphosphokinase	1	0.559831
17.3.1.1	hormone metabolism.brassinosteroid.synthesis-degradation.BRs	9	0.563096
23.1.2.9	nucleotide metabolism.synthesis.purine.AICAR transformylase	1	0.563669
4.1.5	glycolysis.cytosolic branch.pyrophosphate-fructose-6-P phosphotransferase	4	0.565745
31.3	cell.cycle	64	0.567897
29.4.1.58	protein.postranslational modification.kinase.receptor like cytoplasmatic kinase VIII	7	0.568334
16.4.2	secondary metabolism.N misc.betaine	3	0.568731
16.4.2.1	secondary metabolism.N misc.betaine.betaine-aldehyde dehydrogenase	3	0.568731
26.3.2	misc.gluco-, galacto- and mannosidases.beta-galactosidase	10	0.570049
1.3.10	PS.calvin cycle.Rib5P Isomerase	1	0.570059
16.1.1.3	secondary metabolism.isoprenoids.non-mevalonate pathway.CMS	1	0.570161
32	micro RNA, natural antisense etc	37	0.570376
29.2.1.2.2.32	protein.synthesis.ribosomal protein.eukaryotic.60S subunit.L32	2	0.570596
29.1.10	protein.aa activation.methionine-tRNA ligase	2	0.571028
8.2.11	TCA / org transformation.other organic acid transformatons.atp-citrate lyase	5	0.571502
30.1	signalling.phosphorelay	3	0.572609
30.2.20	signalling.receptor kinases.wheat LRK10 like	4	0.57281
29.2.1.2.1.20	protein.synthesis.ribosomal protein.eukaryotic.40S subunit.S20	3	0.573374
29.2.1.2.2.40	protein.synthesis.ribosomal protein.eukaryotic.60S subunit.L40	2	0.573622
34.21	transport.calcium	12	0.573902
16.4	secondary metabolism.N misc	13	0.574588
11.1.1.1	lipid metabolism.FA synthesis and FA elongation.Acetyl CoA Carboxylation.homomeric Enzyme	1	0.574645
29.2.1.1.3.2.2	protein.synthesis.ribosomal protein.prokaryotic.unknown organellar.50S subunit.L2	1	0.576484
30.7	signalling.14-3-3 proteins	10	0.577019
4.2.14	glycolysis.plastid branch.pyruvate kinase (PK)	4	0.577509
2.2.2.9	major CHO metabolism.degradation.starch.limit dextrinase/ pullulanase	1	0.578428
13.1.2.2	amino acid metabolism.synthesis.glutamate family.proline	2	0.579914
13.1.2.2.1	amino acid metabolism.synthesis.glutamate family.proline.delta 1-pyrroline-5-carboxylate synthetase	2	0.579914
22.1.6	polyamine metabolism.synthesis.spermidine synthase	2	0.579914
20.2.4	stress.abiotic.touch/wounding	8	0.580033
10.1.11	cell wall.precursor synthesis.UER	1	0.584485
12.1.1	N-metabolism.nitrate metabolism.NR	2	0.585801
27.3.46	RNA.regulation of transcription.DNA methyltransferases	2	0.585874
35.1.20	not assigned.no ontology.formin homology 2 domain-containing protein	5	0.586626
30.12	signalling.gravity	1	0.58737
27	RNA	1305	0.587938
23.1.2.20	nucleotide metabolism.synthesis.purine.adenylosuccinate synthase	1	0.588711
29.2.1.1.1.1.530	protein.synthesis.ribosomal protein.prokaryotic.chloroplast.30S subunit.S30A	1	0.588711
18.4.4	Co-factor and vitamine metabolism.pantothenate.pantoate beta-alanine ligase (PANC, pantothenate synthetase)	1	0.589538
29.5.11.4.3.3	protein.degradation.ubiquitin.E3.SCF.cullin	3	0.589675
29.2.1.1.1.2.17	protein.synthesis.ribosomal protein.prokaryotic.chloroplast.50S subunit.L17	1	0.591606
4.3.12	glycolysis.unclear/dually targeted.phosphoglycerate mutase	3	0.591646
10.1.2	cell wall.precursor synthesis.UGE	5	0.59194
29.1.6	protein.aa activation.lysine-tRNA ligase	2	0.592374
19.3	tetrapyrrole synthesis.GSA	1	0.592745
35.1.8	not assigned.no ontology.BSD domain-containing protein	4	0.593629
9.1.1	mitochondrial electron transport / ATP synthesis.NADH-DH.complex I	10	0.594453
13.1.5.3.1	amino acid metabolism.synthesis.serine-glycine-cysteine group.cysteine.OASTL	6	0.594786
30.1	signalling.in sugar and nutrient physiology	14	0.595127
29.2.1.2.1.31	protein.synthesis.ribosomal protein.eukaryotic.40S subunit.SA	2	0.595159
16.5.1.1.1.9	secondary metabolism.sulfur-containing.glucosinolates.synthesis.aliphatic.sulfotransferase	1	0.59596
1.1.2.1	PS.lightreaction.photosystem I.LHC-I	4	0.597159
16.2.1.1	secondary metabolism.phenylpropanoids.lignin biosynthesis.PAL	3	0.597755
29.2.1.2.2.8	protein.synthesis.ribosomal protein.eukaryotic.60S subunit.L8	2	0.598981
27.3.70	RNA.regulation of transcription.Silencing Group	3	0.600339
2.2	major CHO metabolism.degradation	34	0.600892
11.1.3	lipid metabolism.FA synthesis and FA elongation.ketoacyl ACP synthase	4	0.601062
11.1.11	lipid metabolism.FA synthesis and FA elongation.fatty acid elongase	1	0.602413
13.1.3.4.13	amino acid metabolism.synthesis.aspartate family.methionine.methionine S-methyltransferase	3	0.603652
26.9	misc.glutathione S transferases	35	0.604886
16.8.3.1	secondary metabolism.flavonoids.dihydroflavonols.dihydroflavonol 4-reductase	2	0.605399
10.8.1	cell wall.pectin*esterases.PME	16	0.606595
29.2.1.1.1.2.28	protein.synthesis.ribosomal protein.prokaryotic.chloroplast.50S subunit.L28	1	0.606907
3.5.1	minor CHO metabolism.others.Xylose isomerase	1	0.608164
13.1.7	amino acid metabolism.synthesis.histidine	7	0.608246
30.6	signalling.MAP kinases	35	0.608784
23.3.2	nucleotide metabolism.salvage.nucleoside kinases	5	0.609793
29.2.1.2.2.30	protein.synthesis.ribosomal protein.eukaryotic.60S subunit.L30	2	0.613558
34.2	transport.sugars	41	0.614226
13.1.1.1.2	amino acid metabolism.synthesis.central amino acid metabolism.GABA.GABA transaminase	1	0.614361
23.1.1.5	nucleotide metabolism.synthesis.pyrimidine.orotate phosphoribosyltransferase	1	0.616257
33.3	development.squamosa promoter binding like (SPL)	8	0.619169
29.5.3	protein.degradation.cysteine protease	32	0.622661
6.1	gluconeogenesis / glyoxylate cycle.citrate synthase	2	0.623262
18.3.1	Co-factor and vitamine metabolism.riboflavin.GTP cyclohydrolase II	2	0.624461
17.6.2	hormone metabolism.gibberelin.signal transduction	5	0.624607
29.2.1.1.3.1.16	protein.synthesis.ribosomal protein.prokaryotic.unknown organellar.30S subunit.S16	2	0.625511
29.2.1.2.1.17	protein.synthesis.ribosomal protein.eukaryotic.40S subunit.S17	5	0.62584
30.2.1	signalling.receptor kinases.leucine rich repeat I	3	0.625902
29.7.3	protein.glycosylation.mannosyl-oligosaccharide alpha-1,2-mannosidase	2	0.626036
29.2.1.2.1.21	protein.synthesis.ribosomal protein.eukaryotic.40S subunit.S21	2	0.626261
16.5.1.1.1.7	secondary metabolism.sulfur-containing.glucosinolates.synthesis.aliphatic.CYP83A1 phenylacetaldoxime monooxygenase	1	0.626306
10.8.99	cell wall.pectin*esterases.misc	3	0.626453
11.9.4.13	lipid metabolism.lipid degradation.beta-oxidation.acyl CoA reductase	3	0.626576
13.2.2.1	amino acid metabolism.degradation.glutamate family.glutamine	1	0.627686
27.3.30	RNA.regulation of transcription.Trihelix, Triple-Helix transcription factor family	12	0.628129
18.2	Co-factor and vitamine metabolism.thiamine	4	0.628492
29.2.1.1.1.2.34	protein.synthesis.ribosomal protein.prokaryotic.chloroplast.50S subunit.L34	1	0.628749
29.5.11.4.2	protein.degradation.ubiquitin.E3.RING	216	0.62925
29.4.1.53	protein.postranslational modification.kinase.receptor like cytoplasmatic kinase III	1	0.632262
12.2	N-metabolism.ammonia metabolism	9	0.632713
34.19.3	transport.Major Intrinsic Proteins.NIP	3	0.633642
2.2.2.1.2	major CHO metabolism.degradation.starch.starch cleavage.beta amylase	4	0.633924
27.3.34	RNA.regulation of transcription.Orphan family	4	0.634831
29.5.4	protein.degradation.aspartate protease	21	0.636053
17.3.1.1.3	hormone metabolism.brassinosteroid.synthesis-degradation.BRs.CPD	1	0.636104
23.2	nucleotide metabolism.degradation	23	0.636206
17.2.2	hormone metabolism.auxin.signal transduction	19	0.637209
11.9.3.3	lipid metabolism.lipid degradation.lysophospholipases.glycerophosphodiester phosphodiesterase	6	0.638648
29.6	protein.folding	42	0.638953
16.7	secondary metabolism.wax	4	0.640447
27.3.57	RNA.regulation of transcription.JUMONJI family	10	0.64097
27.1.2	RNA.processing.RNA helicase	22	0.642331
11.9	lipid metabolism.lipid degradation	62	0.643049
29.3.1	protein.targeting.nucleus	31	0.645215
10.3.1	cell wall.hemicellulose synthesis.xyloglucan	1	0.646288
10.3.1.1	cell wall.hemicellulose synthesis.xyloglucan.XXXG galactose Transferase	1	0.646288
27.3.67	RNA.regulation of transcription.putative transcription regulator	83	0.646362
27.3.52	RNA.regulation of transcription.Global transcription factor group	9	0.646712
27.3.15	RNA.regulation of transcription.CCAAT box binding factor family, HAP3	5	0.646968
29.2.1.2.2.15	protein.synthesis.ribosomal protein.eukaryotic.60S subunit.L15	2	0.647275
27.3.50	RNA.regulation of transcription.General Transcription	17	0.647501
29.2.2.2.2	protein.synthesis.ribosome biogenesis.Assembly factors.GTPases	1	0.648118
29.7.7	protein.glycosylation.mannosyl-oligosaccharide-1,3-1,6-alpha-mannosidase(GMII)	1	0.648118
18.8	Co-factor and vitamine metabolism.ubiquinone	1	0.649411
18.8.1	Co-factor and vitamine metabolism.ubiquinone.hexaprenyldihydroxybenzoate methyltransferase	1	0.649411
29.2.1.2.2.21	protein.synthesis.ribosomal protein.eukaryotic.60S subunit.L21	4	0.651256
27.3.55	RNA.regulation of transcription.HDA	12	0.65167
23.1.2.2	nucleotide metabolism.synthesis.purine.GAR Synthetase	1	0.652107
1.1.40	PS.lightreaction.cyclic electron flow-chlororespiration	2	0.653528
26.28	misc.GDSL-motif lipase	17	0.65381
17.3	hormone metabolism.brassinosteroid	36	0.654157
11.9.4.2	lipid metabolism.lipid degradation.beta-oxidation.acyl CoA DH	6	0.656538
16.5.1.1.3.3	secondary metabolism.sulfur-containing.glucosinolates.synthesis.indole.indole-3-methyl-desulfoglucosinolate sulfotransferase	1	0.65654
31.2.5	cell.division.plastid	3	0.657916
10.3	cell wall.hemicellulose synthesis	9	0.659319
31.1	cell.organisation	199	0.659358
16.1.2	secondary metabolism.isoprenoids.mevalonate pathway	16	0.660968
29.2.1.2.2.510	protein.synthesis.ribosomal protein.eukaryotic.60S subunit.L10A	2	0.661878
29.2.1.2.2.523	protein.synthesis.ribosomal protein.eukaryotic.60S subunit.L23A	2	0.662031
34.1	transport.p- and v-ATPases	37	0.662336
13.1.3.5.5	amino acid metabolism.synthesis.aspartate family.lysine.diaminopimelate decarboxylase	2	0.6628
17.5.1.2	hormone metabolism.ethylene.synthesis-degradation.1-aminocyclopropane-1-carboxylate oxidase	5	0.664244
34.15	transport.potassium	20	0.664672
11.1.7	lipid metabolism.FA synthesis and FA elongation.ACP thioesterase	3	0.666006
17.1.1.2	hormone metabolism.abscisic acid.synthesis-degradation.degradation	1	0.666421
17.1.1.2.1	hormone metabolism.abscisic acid.synthesis-degradation.degradation.8-hydroxylase	1	0.666421
12.2.2	N-metabolism.ammonia metabolism.glutamine synthetase	5	0.666484
13.1.4.4	amino acid metabolism.synthesis.branched chain group.leucine specific	4	0.666925
35.1.1	not assigned.no ontology.ABC1 family protein	7	0.66743
13.1.3.6	amino acid metabolism.synthesis.aspartate family.misc	7	0.66879
13.1.3.6.1	amino acid metabolism.synthesis.aspartate family.misc.homoserine	7	0.66879
16.1.4.3	secondary metabolism.isoprenoids.carotenoids.zeta-carotene desaturase	1	0.669473
30.99	signalling.unspecified	4	0.670305
3.1.2.2	minor CHO metabolism.raffinose family.raffinose synthases.putative	3	0.670917
1.2.4	PS.photorespiration.glycine cleavage	4	0.671015
35.1	not assigned.no ontology	1056	0.671492
4.2.2	glycolysis.plastid branch.phosphoglucomutase (PGM)	1	0.671656
16.5.1.2.3	secondary metabolism.sulfur-containing.glucosinolates.regulation.indole	2	0.674598
27.3.63	RNA.regulation of transcription.PHD finger transcription factor	4	0.674623
11.8.2	lipid metabolism.'exotics' (steroids, squalene etc).methylsterol monooxygenase	4	0.674951
29.5.11.4.3.4	protein.degradation.ubiquitin.E3.SCF.RBX	1	0.675374
28.1.3.1	DNA.synthesis/chromatin structure.histone.H1	4	0.676211
17.7.1.3	hormone metabolism.jasmonate.synthesis-degradation.allene oxidase synthase	1	0.679539
29.2.2.2.1	protein.synthesis.ribosome biogenesis.Assembly factors.DExD-box helicases	4	0.680488
20.1.3.1	stress.biotic.signalling.MLO-like	8	0.68177
35.1.13	not assigned.no ontology.SET domain-containing protein	1	0.684154
31.2	cell.division	56	0.686134
26.4	misc.beta 1,3 glucan hydrolases	20	0.686281
29.2.1.1.1.2.18	protein.synthesis.ribosomal protein.prokaryotic.chloroplast.50S subunit.L18	1	0.686576
30.2.26	signalling.receptor kinases.crinkly like	2	0.687256
13.1.3.4.3	amino acid metabolism.synthesis.aspartate family.methionine.methionine synthase	1	0.688009
17.3.1.2.3	hormone metabolism.brassinosteroid.synthesis-degradation.sterols.CYP51	1	0.688009
30.2.8.2	signalling.receptor kinases.leucine rich repeat VIII.VIII-2	7	0.688526
13.1.4.4.3	amino acid metabolism.synthesis.branched chain group.leucine specific.3-isopropylmalate dehydrogenase	3	0.688787
10.1.30.3	cell wall.precursor synthesis.sugar kinases.glucuronic acid kinase	1	0.689442
11.1.31	lipid metabolism.FA synthesis and FA elongation.pyruvate DH	3	0.689743
29.2.1.2.1.24	protein.synthesis.ribosomal protein.eukaryotic.40S subunit.S24	2	0.690922
28	DNA	210	0.69181
27.3.60	RNA.regulation of transcription.NIN-like bZIP-related family	4	0.692939
7.3	OPP.electron transfer	3	0.693378
23.1.99	nucleotide metabolism.synthesis.unspecified	2	0.693735
16.1.2.4	secondary metabolism.isoprenoids.mevalonate pathway.mevalonate kinase	1	0.694304
1.3.4	PS.calvin cycle.GAP	1	0.695521
23.2.1.4	nucleotide metabolism.degradation.pyrimidine.dihydropyrimidinase	1	0.695521
29.5.11.1	protein.degradation.ubiquitin.ubiquitin	21	0.696147
1.3.6	PS.calvin cycle.aldolase	1	0.696628
25.4	C1-metabolism.5-formyltetrahydrofolate cyclo-ligase	1	0.696628
2.2.1.1	major CHO metabolism.degradation.sucrose.fructokinase	3	0.696893
29.2.1.1.3.2.25	protein.synthesis.ribosomal protein.prokaryotic.unknown organellar.50S subunit.L25	1	0.698069
16.2.1.3	secondary metabolism.phenylpropanoids.lignin biosynthesis.4CL	5	0.698387
29.2.1.99.99	protein.synthesis.ribosomal protein.unknown.unknown	2	0.69859
29.2.1.1.1.2.11	protein.synthesis.ribosomal protein.prokaryotic.chloroplast.50S subunit.L11	2	0.700002
29.5.11.4	protein.degradation.ubiquitin.E3	340	0.700761
29.3.2	protein.targeting.mitochondria	29	0.70099
13.1.7.2	amino acid metabolism.synthesis.histidine.bifunctional phosphoribosyl-ATP diphosphatase and phosphoribosyl-AMP cyclohydrolase	1	0.702063
29.1.30	protein.aa activation.pseudouridylate synthase	4	0.704917
23.1.1.3	nucleotide metabolism.synthesis.pyrimidine.dihydroorotase	1	0.705398
29.2.1.2.2.28	protein.synthesis.ribosomal protein.eukaryotic.60S subunit.L28	2	0.706368
4.2.12	glycolysis.plastid branch.phosphoglycerate mutase	1	0.707068
18.6.1	Co-factor and vitamine metabolism.biotin.biotin synthase	1	0.708627
16.5.1.3.3	secondary metabolism.sulfur-containing.glucosinolates.degradation.nitrilase	4	0.709093
12.1	N-metabolism.nitrate metabolism	3	0.709277
4.2.4	glycolysis.plastid branch.phosphofructokinase (PFK)	2	0.709677
19.21	tetrapyrrole synthesis.heme oxygenase	1	0.709742
11.1.1.2.1	lipid metabolism.FA synthesis and FA elongation.Acetyl CoA Carboxylation.heteromeric Complex.alpha Carboxyltransferase	1	0.710188
11.1.12	lipid metabolism.FA synthesis and FA elongation.ACP protein	7	0.711049
29.2.1.2.2.19	protein.synthesis.ribosomal protein.eukaryotic.60S subunit.L19	3	0.712305
1.1.4.9	PS.lightreaction.ATP synthase.subunit B_ (ATPX)	1	0.712867
29.2.1.1.1.2.29	protein.synthesis.ribosomal protein.prokaryotic.chloroplast.50S subunit.L29	1	0.712867
5.1	fermentation.LDH	1	0.715102
16.2.1.10	secondary metabolism.phenylpropanoids.lignin biosynthesis.CAD	3	0.715724
26.23	misc.rhodanese	2	0.716548
13.1.6.5.3	amino acid metabolism.synthesis.aromatic aa.tryptophan.phosphoribosyanthranilate isomerase	1	0.719355
13.1.6.1.1	amino acid metabolism.synthesis.aromatic aa.chorismate.3-deoxy-D-arabino-heptulosonate 7-phosphate synthase	3	0.721091
11.8.3	lipid metabolism.'exotics' (steroids, squalene etc).UDP-glucose:sterol glucosyltransferase	2	0.722173
29.2.1.2.2.527	protein.synthesis.ribosomal protein.eukaryotic.60S subunit.L27A	2	0.722411
11.3.3	lipid metabolism.Phospholipid synthesis.phosphatidate cytidylyltransferase	4	0.722516
29.3	protein.targeting	223	0.722616
24.1	Biodegradation of Xenobiotics.hydroxyacylglutathione hydrolase	5	0.722635
11.3.6	lipid metabolism.Phospholipid synthesis.choline-phosphate cytidylyltransferase	2	0.725031
27.3.2	RNA.regulation of transcription.Alfin-like	6	0.725634
22.1.2	polyamine metabolism.synthesis.SAM decarboxylase	2	0.726064
8.2.4	TCA / org transformation.other organic acid transformatons.IDH	2	0.727734
16.8.4.2	secondary metabolism.flavonoids.flavonols.flavonol 3-O-glycosyltransferase	1	0.728224
34.14	transport.unspecified cations	23	0.728688
13.1.3.4.11	amino acid metabolism.synthesis.aspartate family.methionine.S-adenosylmethionine synthetase	2	0.730758
29.2.1.2.2.141	protein.synthesis.ribosomal protein.eukaryotic.60S subunit.L4/L1	2	0.731794
16.5.1.1.3.1	secondary metabolism.sulfur-containing.glucosinolates.synthesis.indole.CYP79B2 monooxygenase	1	0.732729
6	gluconeogenesis / glyoxylate cycle	6	0.735107
16.1.2.2	secondary metabolism.isoprenoids.mevalonate pathway.HMG-CoA synthase	1	0.735324
23.1.2.6	nucleotide metabolism.synthesis.purine.AIR carboxylase	1	0.735775
1.2.2	PS.photorespiration.glycolate oxydase	2	0.736021
23.1.2.4	nucleotide metabolism.synthesis.purine.FGAR amidotransferase	1	0.736678
11.3.5	lipid metabolism.Phospholipid synthesis.diacylglycerol kinase	5	0.737492
26.27	misc.calcineurin-like phosphoesterase family protein	3	0.738382
13.1.2	amino acid metabolism.synthesis.glutamate family	8	0.740432
16.2.1.2	secondary metabolism.phenylpropanoids.lignin biosynthesis.C4H	1	0.740522
30.2.8	signalling.receptor kinases.leucine rich repeat VIII	9	0.740661
29.2.1.1.2.1.2	protein.synthesis.ribosomal protein.prokaryotic.mitochondrion.30S subunit.S2	1	0.744031
20.2.1	stress.abiotic.heat	90	0.74435
29.2.1.2.2.11	protein.synthesis.ribosomal protein.eukaryotic.60S subunit.L11	2	0.747628
29.7	protein.glycosylation	33	0.749663
29.5.11.20	protein.degradation.ubiquitin.proteasom	56	0.75032
23.4.2	nucleotide metabolism.phosphotransfer and pyrophosphatases.guanylate kinase	2	0.750438
27.3.68	RNA.regulation of transcription.PWWP domain protein	5	0.751431
35.1.42	not assigned.no ontology.proline rich family	17	0.7515
29.2.1.1.3.2.17	protein.synthesis.ribosomal protein.prokaryotic.unknown organellar.50S subunit.L17	2	0.752045
1.1.2.2	PS.lightreaction.photosystem I.PSI polypeptide subunits	3	0.75331
27.3	RNA.regulation of transcription	934	0.753382
13.1.6.5.5	amino acid metabolism.synthesis.aromatic aa.tryptophan.tryptophan synthase	4	0.753879
17.5.1	hormone metabolism.ethylene.synthesis-degradation	17	0.755116
3.8.1	minor CHO metabolism.galactose.galactokinases	1	0.756414
29.8	protein.assembly and cofactor ligation	7	0.756497
29.2.1.2.2.23	protein.synthesis.ribosomal protein.eukaryotic.60S subunit.L23	3	0.756596
23.4.4	nucleotide metabolism.phosphotransfer and pyrophosphatases.thymidylate kinase	1	0.756642
26	misc	544	0.759085
26.17	misc.dynamin	7	0.760462
27.1.3.15	RNA.processing.3' end processing.Pcf11p	4	0.760658
35.1.40	not assigned.no ontology.glycine rich proteins	40	0.76082
29.2.1.2.2.83	protein.synthesis.ribosomal protein.eukaryotic.60S subunit.P3	2	0.761227
29.2.99	protein.synthesis.misc	3	0.761665
22	polyamine metabolism	10	0.762349
22.1	polyamine metabolism.synthesis	10	0.762349
29.2.3	protein.synthesis.initiation	65	0.762636
20.1.3	stress.biotic.signalling	18	0.764245
29.2.1.1.1.2.10	protein.synthesis.ribosomal protein.prokaryotic.chloroplast.50S subunit.L10	1	0.764513
23.5	nucleotide metabolism.deoxynucleotide metabolism	7	0.765988
3.1.1.1	minor CHO metabolism.raffinose family.galactinol synthases.known	2	0.767853
16.2.1.9	secondary metabolism.phenylpropanoids.lignin biosynthesis.COMT	1	0.769431
29.2.1.2.1.30	protein.synthesis.ribosomal protein.eukaryotic.40S subunit.S30	3	0.769586
29.2.4	protein.synthesis.elongation	28	0.770393
34.3	transport.H+ transporting pyrophosphatase	2	0.770848
22.1.5	polyamine metabolism.synthesis.N-carbamoylputrescine amidohydrolase	1	0.772524
35.1.6	not assigned.no ontology.Toll-Interleukin-Resistance (TIR) domain-containing protein	2	0.772793
27.1.3.16	RNA.processing.3' end processing.Symplekin	2	0.773036
13.1.3.6.1.1	amino acid metabolism.synthesis.aspartate family.misc.homoserine.aspartate kinase	4	0.773814
33.99	development.unspecified	298	0.775218
29.2.1.99.2	protein.synthesis.ribosomal protein.unknown.large subunit	1	0.775736
29.2.1.99.2.23	protein.synthesis.ribosomal protein.unknown.large subunit.L23	1	0.775736
29.2.1.1.3.2.10	protein.synthesis.ribosomal protein.prokaryotic.unknown organellar.50S subunit.L10	1	0.776768
13.1.1.2	amino acid metabolism.synthesis.central amino acid metabolism.aspartate	6	0.777701
13.1.1.2.1	amino acid metabolism.synthesis.central amino acid metabolism.aspartate.aspartate aminotransferase	6	0.777701
23.1.1	nucleotide metabolism.synthesis.pyrimidine	10	0.778398
13.1.3.5.2	amino acid metabolism.synthesis.aspartate family.lysine.dihydrodipicolinate reductase	1	0.778836
29.2.1.2.1.12	protein.synthesis.ribosomal protein.eukaryotic.40S subunit.S12	2	0.779123
29.2.1.1.3.2.1	protein.synthesis.ribosomal protein.prokaryotic.unknown organellar.50S subunit.L1	1	0.780559
27.3.37	RNA.regulation of transcription.AS2,Lateral Organ Boundaries Gene Family	6	0.780797
29.1	protein.aa activation	48	0.780896
23.1.3	nucleotide metabolism.synthesis.PRS-PP	4	0.780934
3.2.3	minor CHO metabolism.trehalose.potential TPS/TPP	7	0.782552
11.8.8	lipid metabolism.'exotics' (steroids, squalene etc).squalene synthase	1	0.78309
21.6	redox.dismutases and catalases	10	0.783345
21.5	redox.peroxiredoxin	6	0.78432
13.1.4.1.2	amino acid metabolism.synthesis.branched chain group.common.ketol-acid reductoisomerase	1	0.785046
8.1.4	TCA / org transformation.TCA.IDH	5	0.785777
13.1.6.1.5	amino acid metabolism.synthesis.aromatic aa.chorismate.shikimate kinase	3	0.786695
30	signalling	601	0.787579
8.2.9	TCA / org transformation.other organic acid transformatons.cyt MDH	3	0.787627
27.1.3.1	RNA.processing.3' end processing.PAP	3	0.787893
29.2.1.1.3.2.32	protein.synthesis.ribosomal protein.prokaryotic.unknown organellar.50S subunit.L32	1	0.789079
13.1.4.5	amino acid metabolism.synthesis.branched chain group.isoleucine specific	1	0.790002
13.1.4.5.1	amino acid metabolism.synthesis.branched chain group.isoleucine specific.threonine ammonia-lyase	1	0.790002
34.2	transport.porins	3	0.790156
23.5.4	nucleotide metabolism.deoxynucleotide metabolism.ribonucleoside-diphosphate reductase	3	0.791555
2.2.1.99	major CHO metabolism.degradation.sucrose.misc	1	0.791733
10.4	cell wall.pectin synthesis	7	0.792136
29.2.1	protein.synthesis.ribosomal protein	327	0.793397
27.3.23	RNA.regulation of transcription.HSF,Heat-shock transcription factor family	5	0.793618
29.2.1.2.2.5	protein.synthesis.ribosomal protein.eukaryotic.60S subunit.L5	2	0.794358
29.2.1.1.1.2.12	protein.synthesis.ribosomal protein.prokaryotic.chloroplast.50S subunit.L12	5	0.79615
29.4.1.51	protein.postranslational modification.kinase.receptor like cytoplasmatic kinase I	3	0.79629
16.5.1.3.2	secondary metabolism.sulfur-containing.glucosinolates.degradation.nitrilespecifier protein	2	0.796482
4.1.4	glycolysis.cytosolic branch.phosphofructokinase (PFK)	2	0.796973
29.5.11.3	protein.degradation.ubiquitin.E2	35	0.799787
29.2.1.2.1.53	protein.synthesis.ribosomal protein.eukaryotic.40S subunit.S3A	2	0.800081
29.2.1.1.1.2	protein.synthesis.ribosomal protein.prokaryotic.chloroplast.50S subunit	37	0.800529
29.2.1.2.1.19	protein.synthesis.ribosomal protein.eukaryotic.40S subunit.S19	4	0.800665
16.1.3.3	secondary metabolism.isoprenoids.tocopherol biosynthesis.MPBQ/MSBQ methyltransferase	1	0.803644
29.1.5	protein.aa activation.isoleucine-tRNA ligase	2	0.80434
16.1.5	secondary metabolism.isoprenoids.terpenoids	6	0.805361
13.1.6.5.2	amino acid metabolism.synthesis.aromatic aa.tryptophan.anthranilate phosphoribosyltransferase	2	0.805405
34.19	transport.Major Intrinsic Proteins	25	0.80588
11.1.30	lipid metabolism.FA synthesis and FA elongation.pyruvate kinase	2	0.808276
29.5.11.4.1	protein.degradation.ubiquitin.E3.HECT	5	0.809362
31.5	cell.cell death	4	0.809709
31.5.1	cell.cell death.plants	4	0.809709
16.1.2.1	secondary metabolism.isoprenoids.mevalonate pathway.acetyl-CoA C-acyltransferase	2	0.812217
13.2.4.5	amino acid metabolism.degradation.branched chain group.isoleucine	1	0.813043
16.2	secondary metabolism.phenylpropanoids	41	0.81348
29.5.11.4.3.1	protein.degradation.ubiquitin.E3.SCF.SKP	7	0.81443
23.4.10	nucleotide metabolism.phosphotransfer and pyrophosphatases.nucleoside diphosphate kinase	3	0.8149
29.1.7	protein.aa activation.alanine-tRNA ligase	1	0.814903
2.2.2.2	major CHO metabolism.degradation.starch.starch phosphorylase	1	0.820605
22.1.3	polyamine metabolism.synthesis.arginine decarboxylase	2	0.822255
16.4.3	secondary metabolism.N misc.cyanogenic glycosides	1	0.822819
16.4.3.1	secondary metabolism.N misc.cyanogenic glycosides.cyanase	1	0.822819
29.5	protein.degradation	782	0.823307
17.3.1.2.7	hormone metabolism.brassinosteroid.synthesis-degradation.sterols.DWF5	1	0.824218
9	mitochondrial electron transport / ATP synthesis	93	0.824601
11.1.8	lipid metabolism.FA synthesis and FA elongation.acyl coa ligase	9	0.824664
27.3.18	RNA.regulation of transcription.E2F/DP transcription factor family	3	0.824986
29.2.1.1.2.1.11	protein.synthesis.ribosomal protein.prokaryotic.mitochondrion.30S subunit.S11	1	0.825851
29.2.1.1.2.2	protein.synthesis.ribosomal protein.prokaryotic.mitochondrion.50S subunit	2	0.826378
13.2.6	amino acid metabolism.degradation.aromatic aa	15	0.826905
17.5.2	hormone metabolism.ethylene.signal transduction	20	0.827605
35.1.19	not assigned.no ontology.C2 domain-containing protein	23	0.827784
4.2	glycolysis.plastid branch	11	0.827963
9.7	mitochondrial electron transport / ATP synthesis.cytochrome c oxidase	16	0.828659
23.3.2.3	nucleotide metabolism.salvage.nucleoside kinases.thymidine kinase	1	0.830053
7	OPP	24	0.830512
29.2.1.2.2.536	protein.synthesis.ribosomal protein.eukaryotic.60S subunit.L36A	2	0.83191
13.1.3.4.2	amino acid metabolism.synthesis.aspartate family.methionine.cystathionine beta-lyase	1	0.832038
16.1	secondary metabolism.simple phenols	7	0.835769
29.2.1.1.1.2.22	protein.synthesis.ribosomal protein.prokaryotic.chloroplast.50S subunit.L22	2	0.836043
1.2.7	PS.photorespiration.glycerate kinase	1	0.836247
2.2.1.5	major CHO metabolism.degradation.sucrose.Susy	4	0.837923
21.1.1	redox.thioredoxin.PDIL	11	0.838011
11.2.2	lipid metabolism.FA desaturation.a hydroxylase	2	0.839436
16.1.1.6	secondary metabolism.isoprenoids.non-mevalonate pathway.HDS	1	0.839524
13.1.6.2	amino acid metabolism.synthesis.aromatic aa.phenylalanine and tyrosine	4	0.839562
29.1.1	protein.aa activation.tyrosine-tRNA ligase	2	0.83985
34.98	transport.membrane system unknown	3	0.840912
3.4	minor CHO metabolism.myo-inositol	12	0.84119
11.6	lipid metabolism.lipid transfer proteins etc	11	0.842037
25.1	C1-metabolism.glycine hydroxymethyltransferase	6	0.842154
29.4.1.54	protein.postranslational modification.kinase.receptor like cytoplasmatic kinase IV	2	0.842501
10.1.7	cell wall.precursor synthesis.GMD	2	0.845236
9.6	mitochondrial electron transport / ATP synthesis.cytochrome c	7	0.84622
7.2.2	OPP.non-reductive PP.transaldolase	2	0.846314
1.1.2	PS.lightreaction.photosystem I	7	0.846353
29.2.1.2.1.5	protein.synthesis.ribosomal protein.eukaryotic.40S subunit.S5	2	0.846645
27.3.72	RNA.regulation of transcription.Transcriptional Adaptor Zinc Bundle (TAZ) domain family	1	0.847142
34.23	transport.hormones	1	0.849371
34.23.1	transport.hormones.auxin	1	0.849371
29.2.1.1.1.2.21	protein.synthesis.ribosomal protein.prokaryotic.chloroplast.50S subunit.L21	2	0.849383
13.1	amino acid metabolism.synthesis	130	0.849874
13.1.3.5.4	amino acid metabolism.synthesis.aspartate family.lysine.diaminopimelate epimerase	1	0.850898
11.9.2.1	lipid metabolism.lipid degradation.lipases.triacylglycerol lipase	8	0.851047
8.1.1.2	TCA / org transformation.TCA.pyruvate DH.E2	4	0.851231
27.1.3.8	RNA.processing.3' end processing.CstF77	1	0.851367
1.1.4	PS.lightreaction.ATP synthase	4	0.855049
16.1.1.1	secondary metabolism.isoprenoids.non-mevalonate pathway.DXS	1	0.855949
2.1.2.1	major CHO metabolism.synthesis.starch.AGPase	4	0.857401
11.1.1.2.4	lipid metabolism.FA synthesis and FA elongation.Acetyl CoA Carboxylation.heteromeric Complex.Biotin Carboxylase	1	0.857713
1.2.3	PS.photorespiration.aminotransferases peroxisomal	1	0.85936
13.1.5.2.3	amino acid metabolism.synthesis.serine-glycine-cysteine group.glycine.serine glyoxylate aminotransferase	1	0.85936
7.1.1	OPP.oxidative PP.G6PD	4	0.859518
27.3.44	RNA.regulation of transcription.Chromatin Remodeling Factors	15	0.861304
9.1.2	mitochondrial electron transport / ATP synthesis.NADH-DH.localisation not clear	21	0.861609
34.19.2	transport.Major Intrinsic Proteins.TIP	6	0.861624
8.1.5	TCA / org transformation.TCA.2-oxoglutarate dehydrogenase	3	0.862407
23.1.2.3	nucleotide metabolism.synthesis.purine.GAR transformylase	1	0.863008
8.1.8	TCA / org transformation.TCA.fumarase	1	0.864421
10.1.3	cell wall.precursor synthesis.AXS	2	0.864516
29.2.1.2.2.27	protein.synthesis.ribosomal protein.eukaryotic.60S subunit.L27	2	0.865849
13.1.5.1.3	amino acid metabolism.synthesis.serine-glycine-cysteine group.serine.phosphoserine phosphatase	1	0.865953
29.5.11	protein.degradation.ubiquitin	514	0.867126
23.2.1.5	nucleotide metabolism.degradation.pyrimidine.beta-ureidopropionase	1	0.867602
13.1.3.6.1.2	amino acid metabolism.synthesis.aspartate family.misc.homoserine.aspartate semialdehyde dehydrogenase	1	0.868428
8.1.6	TCA / org transformation.TCA.succinyl-CoA ligase	3	0.868801
29.2.1.2.2.17	protein.synthesis.ribosomal protein.eukaryotic.60S subunit.L17	2	0.868849
29.2.1.1.1.1.10	protein.synthesis.ribosomal protein.prokaryotic.chloroplast.30S subunit.S10	1	0.869489
26.19	misc.plastocyanin-like	15	0.869613
13.2.2	amino acid metabolism.degradation.glutamate family	8	0.869691
35.1.25	not assigned.no ontology.paired amphipathic helix repeat-containing protein	3	0.87166
29.3.5	protein.targeting.peroxisomes	10	0.873394
29.2.1.2.2.41	protein.synthesis.ribosomal protein.eukaryotic.60S subunit.L41	3	0.873568
9.1	mitochondrial electron transport / ATP synthesis.NADH-DH	31	0.873581
29.2.1.2.1.8	protein.synthesis.ribosomal protein.eukaryotic.40S subunit.S8	3	0.873704
35	not assigned	3394	0.874852
1.2.4.1	PS.photorespiration.glycine cleavage.P subunit	2	0.874855
29.2.1.99.1.4	protein.synthesis.ribosomal protein.unknown.small subunit.S4	1	0.877395
18.1	Co-factor and vitamine metabolism.molybdenum cofactor	5	0.877804
16.5.1.1.1.5	secondary metabolism.sulfur-containing.glucosinolates.synthesis.aliphatic.methylthioalkylmalate dehydrogenase (MAM-D)	2	0.879865
28.1	DNA.synthesis/chromatin structure	136	0.880935
8.1.2	TCA / org transformation.TCA.CS	1	0.881293
26.3.1	misc.gluco-, galacto- and mannosidases.alpha-galactosidase	4	0.882637
28.99	DNA.unspecified	42	0.884707
29.5.11.4.5.2	protein.degradation.ubiquitin.E3.BTB/POZ Cullin3.BTB/POZ	9	0.884761
8.1	TCA / org transformation.TCA	35	0.884828
4.1.15	glycolysis.cytosolic branch.phospho-enol-pyruvate carboxylase (PEPC)	3	0.886325
17.1	hormone metabolism.abscisic acid	31	0.888436
16.5.1.1.4	secondary metabolism.sulfur-containing.glucosinolates.synthesis.shared	3	0.888443
13.99	amino acid metabolism.misc	5	0.888803
11.1.1	lipid metabolism.FA synthesis and FA elongation.Acetyl CoA Carboxylation	6	0.889726
29.2.1.2.2.29	protein.synthesis.ribosomal protein.eukaryotic.60S subunit.L29	2	0.8899
23.2.1.3	nucleotide metabolism.degradation.pyrimidine.dihydrouracil dehydrogenase	1	0.890164
1.2	PS.photorespiration	11	0.892043
4.3.10	glycolysis.unclear/dually targeted.aldolase	1	0.892413
11.9.1	lipid metabolism.lipid degradation.palmitoyl[protein] hydrolase	1	0.892413
29.2.1.2.1.13	protein.synthesis.ribosomal protein.eukaryotic.40S subunit.S13	2	0.893249
13	amino acid metabolism	186	0.894159
29.2.1.2.2.57	protein.synthesis.ribosomal protein.eukaryotic.60S subunit.L7A	4	0.894413
29.2.2.3.3	protein.synthesis.ribosome biogenesis.Pre-rRNA processing and modifications.methylotransferases	9	0.895576
27.3.65	RNA.regulation of transcription.Polycomb Group (PcG)	6	0.8979
26.11.1	misc.alcohol dehydrogenases.cinnamyl alcohol dehydrogenase	2	0.898276
9.1.1.5	mitochondrial electron transport / ATP synthesis.NADH-DH.complex I.carbonic anhydrase	5	0.89871
21.2.1.4	redox.ascorbate and glutathione.ascorbate.L-galactose dehydrogenase	1	0.899286
26.8	misc.nitrilases, *nitrile lyases, berberine bridge enzymes, reticuline oxidases, troponine reductases	24	0.899419
30.11.1	signalling.light.COP9 signalosome	11	0.899512
30.2.3	signalling.receptor kinases.leucine rich repeat III	14	0.899981
35.2	not assigned.unknown	2338	0.900042
27.3.26	RNA.regulation of transcription.MYB-related transcription factor family	23	0.900415
12.1.2	N-metabolism.nitrate metabolism.nitrite reductase	1	0.90059
17.3.1.2.99	hormone metabolism.brassinosteroid.synthesis-degradation.sterols.other	3	0.90096
3.2.1	minor CHO metabolism.trehalose.TPS	1	0.90225
16.1.3.1	secondary metabolism.isoprenoids.tocopherol biosynthesis.hydroxyphenylpyruvate dioxygenase	1	0.902369
29.2.1.1.3.2.20	protein.synthesis.ribosomal protein.prokaryotic.unknown organellar.50S subunit.L20	1	0.902369
35.1.12	not assigned.no ontology.pumilio/Puf RNA-binding domain-containing protein	8	0.903408
29.2.1.2.2.99	protein.synthesis.ribosomal protein.eukaryotic.60S subunit.unknown	3	0.904727
19.3	tetrapyrrole synthesis.uroporphyrin-III C-methyltransferase	1	0.905453
10.6.2	cell wall.degradation.mannan-xylose-arabinose-fucose	9	0.905698
5.1	fermentation.aldehyde dehydrogenase	7	0.905702
2.2.1	major CHO metabolism.degradation.sucrose	17	0.905867
17.3.2.2	hormone metabolism.brassinosteroid.signal transduction.BZR	4	0.906391
7.1.2	OPP.oxidative PP.6-phosphogluconolactonase	3	0.90644
13.1.3.1	amino acid metabolism.synthesis.aspartate family.asparagine	3	0.906988
13.1.3.1.1	amino acid metabolism.synthesis.aspartate family.asparagine.asparagine synthetase	3	0.906988
13.1.3.5.3	amino acid metabolism.synthesis.aspartate family.lysine.LL-diaminopimelic acid aminotransferase	1	0.907115
29.2.1.1.3.2.1712	protein.synthesis.ribosomal protein.prokaryotic.unknown organellar.50S subunit.L7/L12	1	0.907234
2.1.2.60	major CHO metabolism.synthesis.starch.ADP Glucose Phosphorylase	1	0.908896
10.1.6	cell wall.precursor synthesis.GAE	5	0.909324
30.4	signalling.phosphinositides	35	0.910147
30.2	signalling.receptor kinases	151	0.91056
29.2.1.2.2.10	protein.synthesis.ribosomal protein.eukaryotic.60S subunit.L10	3	0.910964
29.3.99	protein.targeting.unknown	6	0.912872
29.2.1.1.3.2.30	protein.synthesis.ribosomal protein.prokaryotic.unknown organellar.50S subunit.L30	1	0.912934
4.3	glycolysis.unclear/dually targeted	6	0.912969
13.2.3.5	amino acid metabolism.degradation.aspartate family.lysine	2	0.91481
29.2.1.2.2.18	protein.synthesis.ribosomal protein.eukaryotic.60S subunit.L18	2	0.915146
7.1.3	OPP.oxidative PP.6-phosphogluconate dehydrogenase	6	0.916075
19.5	tetrapyrrole synthesis.porphobilinogen deaminase	1	0.917211
29.2.1.2.1.27	protein.synthesis.ribosomal protein.eukaryotic.40S subunit.S27	4	0.91726
1.1.5.4	PS.lightreaction.other electron carrier (ox/red).ferredoxin oxireductase	2	0.917583
14.2	S-assimilation.APR	3	0.918649
19.2	tetrapyrrole synthesis.ferrochelatase	1	0.919113
19	tetrapyrrole synthesis	19	0.919496
10.2	cell wall.cellulose synthesis	23	0.920838
27.1	RNA.processing	208	0.921213
29.5.11.4.5	protein.degradation.ubiquitin.E3.BTB/POZ Cullin3	11	0.923049
13.2.7	amino acid metabolism.degradation.histidine	1	0.924584
34.11	transport.NDP-sugars at the ER	7	0.92511
12.3	N-metabolism.N-degradation	4	0.92517
12.3.1	N-metabolism.N-degradation.glutamate dehydrogenase	4	0.92517
23.1.2.7	nucleotide metabolism.synthesis.purine.SAICAR synthetase	1	0.926131
19.8	tetrapyrrole synthesis.coproporphyrinogen III oxidase	2	0.926498
23.1.1.10	nucleotide metabolism.synthesis.pyrimidine.CTP synthetase	4	0.928502
29.1.20	protein.aa activation.phenylalanine-tRNA ligase	3	0.929708
29.2.1.1.3.2.1185	protein.synthesis.ribosomal protein.prokaryotic.unknown organellar.50S subunit.L18/L5	1	0.931607
20.2.99	stress.abiotic.unspecified	45	0.932273
29.5.11.4.3.2	protein.degradation.ubiquitin.E3.SCF.FBOX	93	0.932472
29.5.5	protein.degradation.serine protease	53	0.933248
7.1	OPP.oxidative PP	13	0.933784
8.2.99	TCA / org transformation.other organic acid transformatons.misc	1	0.935179
1.3	PS.calvin cycle	14	0.93523
29.5.11.4.5.1	protein.degradation.ubiquitin.E3.BTB/POZ Cullin3.Cullin3	2	0.935506
8.1.1	TCA / org transformation.TCA.pyruvate DH	12	0.935527
17.3.1.1.99	hormone metabolism.brassinosteroid.synthesis-degradation.BRs.other	2	0.937276
34.1	transport.nucleotides	5	0.937682
27.3.7	RNA.regulation of transcription.C2C2(Zn) CO-like, Constans-like zinc finger family	11	0.938383
13.1.6.1.7	amino acid metabolism.synthesis.aromatic aa.chorismate.chorismate synthase	1	0.941256
29.2.1.2.2.535	protein.synthesis.ribosomal protein.eukaryotic.60S subunit.L35A	4	0.942321
3	minor CHO metabolism	75	0.944932
11.3.2	lipid metabolism.Phospholipid synthesis.choline kinase	3	0.947802
18.11	Co-factor and vitamine metabolism.lipoic acid	2	0.94798
11.1	lipid metabolism.FA synthesis and FA elongation	62	0.948509
7.2.3	OPP.non-reductive PP.ribulose-phosphate 3-epimerase	2	0.948655
24.2	Biodegradation of Xenobiotics.lactoylglutathione lyase	7	0.9488
29.2.1.2.2.36	protein.synthesis.ribosomal protein.eukaryotic.60S subunit.L36	3	0.952485
29.2.1.1.3	protein.synthesis.ribosomal protein.prokaryotic.unknown organellar	37	0.954059
29.3.4	protein.targeting.secretory pathway	117	0.956415
13.1.5.3	amino acid metabolism.synthesis.serine-glycine-cysteine group.cysteine	11	0.956943
26.4.1	misc.beta 1,3 glucan hydrolases.glucan endo-1,3-beta-glucosidase	12	0.957153
14.5	S-assimilation.sulfite oxidase	1	0.957237
14.15	S-assimilation.AKN	2	0.958357
23.1.1.1	nucleotide metabolism.synthesis.pyrimidine.carbamoyl phosphate synthetase	2	0.959285
19.2	tetrapyrrole synthesis.glu-tRNA reductase	2	0.960551
26.11	misc.alcohol dehydrogenases	8	0.961512
30.2.8.1	signalling.receptor kinases.leucine rich repeat VIII.VIII-1	2	0.961817
17.1.3	hormone metabolism.abscisic acid.induced-regulated-responsive-activated	14	0.962017
8.1.1.1	TCA / org transformation.TCA.pyruvate DH.E1	5	0.962275
29.2.1.2.1.23	protein.synthesis.ribosomal protein.eukaryotic.40S subunit.S23	1	0.963086
35.1.9	not assigned.no ontology.BTB/POZ domain-containing protein	4	0.963379
29.2.1.2.2.81	protein.synthesis.ribosomal protein.eukaryotic.60S subunit.P1	3	0.963579
23.1	nucleotide metabolism.synthesis	30	0.964512
27.1.3	RNA.processing.3' end processing	21	0.964984
20.2.3	stress.abiotic.drought/salt	51	0.966033
23.4.3	nucleotide metabolism.phosphotransfer and pyrophosphatases.uridylate kinase	4	0.966126
29.2.1.1.3.2.19	protein.synthesis.ribosomal protein.prokaryotic.unknown organellar.50S subunit.L19	2	0.967389
23.1.2.8	nucleotide metabolism.synthesis.purine.SAICAR lyase	2	0.967474
10.6.3	cell wall.degradation.pectate lyases and polygalacturonases	27	0.96897
13.1.2.3.21	amino acid metabolism.synthesis.glutamate family.arginine.ornithine carbamoyltransferase	1	0.969055
16.2.1.6	secondary metabolism.phenylpropanoids.lignin biosynthesis.CCoAOMT	4	0.969947
30.2.16	signalling.receptor kinases.Catharanthus roseus-like RLK1	5	0.970073
29.2.1.2.2.35	protein.synthesis.ribosomal protein.eukaryotic.60S subunit.L35	4	0.970425
27.1.21	RNA.processing.siRNA methyltransferase	1	0.971922
16.1.3	secondary metabolism.isoprenoids.tocopherol biosynthesis	5	0.973331
8.2.3	TCA / org transformation.other organic acid transformatons.aconitase	1	0.974549
16.5.1.1.1.3	secondary metabolism.sulfur-containing.glucosinolates.synthesis.aliphatic.methylthioalkylmalate isomerase large subunit (MAM-IL)	1	0.974549
29.5.11.4.3	protein.degradation.ubiquitin.E3.SCF	104	0.974685
18.5.2.8	Co-factor and vitamine metabolism.folate & vitamine K.vitamine K.2-phytyl-1,4-naphthoquinone methyltransferase	1	0.976102
10.1.4	cell wall.precursor synthesis.UDP-Glc dehydrogenase (UGD)	3	0.977094
29.2.1.2.1.28	protein.synthesis.ribosomal protein.eukaryotic.40S subunit.S28	3	0.97737
29.2.1.1.3.1.21	protein.synthesis.ribosomal protein.prokaryotic.unknown organellar.30S subunit.S21	1	0.977536
13.1.5	amino acid metabolism.synthesis.serine-glycine-cysteine group	18	0.978664
1.1.5	PS.lightreaction.other electron carrier (ox/red)	5	0.978941
31.3.1	cell.cycle.peptidylprolyl isomerase	27	0.979165
29.2.1.2.2.80	protein.synthesis.ribosomal protein.eukaryotic.60S subunit.P0	4	0.979265
10.1	cell wall.precursor synthesis	42	0.98007
21.5.1	redox.peroxiredoxin.BAS1	1	0.980881
16.5.1.2	secondary metabolism.sulfur-containing.glucosinolates.regulation	3	0.981233
7.2	OPP.non-reductive PP	8	0.981574
29.2.1.1.3.1.5	protein.synthesis.ribosomal protein.prokaryotic.unknown organellar.30S subunit.S5	1	0.982314
30.4.1	signalling.phosphinositides.phosphatidylinositol-4-phosphate 5-kinase	10	0.982875
33	development	325	0.983386
1.1.4.7	PS.lightreaction.ATP synthase.delta chain	1	0.986735
16.5.1.4	secondary metabolism.sulfur-containing.glucosinolates.transport	1	0.986735
16.5.1.4.1	secondary metabolism.sulfur-containing.glucosinolates.transport.aliphatic	1	0.986735
29.1.18	protein.aa activation.glutamine-tRNA ligase	1	0.98793
13.1.3.5	amino acid metabolism.synthesis.aspartate family.lysine	7	0.989202
34.18	transport.unspecified anions	12	0.989577
29.2.1.2.2.31	protein.synthesis.ribosomal protein.eukaryotic.60S subunit.L31	3	0.990271
10.1.20	cell wall.precursor synthesis.phosphomannose isomerase	2	0.991549
29.3.4.1	protein.targeting.secretory pathway.ER	14	0.992458
2.1.2.2	major CHO metabolism.synthesis.starch.starch synthase	2	0.992986
2.2.1.3.1	major CHO metabolism.degradation.sucrose.invertases.neutral	4	0.993128
1.3.2	PS.calvin cycle.rubisco small subunit	1	0.994861
2.2.1.3.2	major CHO metabolism.degradation.sucrose.invertases.cell wall	1	0.994861
20.2	stress.abiotic	226	0.994878
8.1.1.3	TCA / org transformation.TCA.pyruvate DH.E3	3	0.995032
34.1.2	transport.p- and v-ATPases.H+-exporting ATPase	3	0.995101
23.1.2	nucleotide metabolism.synthesis.purine	14	0.99575
29.2.1.1.1.2.24	protein.synthesis.ribosomal protein.prokaryotic.chloroplast.50S subunit.L24	2	0.996197
29.2.1.2.1.11	protein.synthesis.ribosomal protein.eukaryotic.40S subunit.S11	3	0.998551
25.2	C1-metabolism.formate-tetrahydrofolate ligase	1	0.999283
34.1.3	transport.p- and v-ATPases.inhibitor	1	0.999283

## Sheet: Wilcoxon Rank Sum entire file u
bin	name	elements	p-value	present
17.4	hormone metabolism.cytokinin	10	0.00553743	shown
17.2	hormone metabolism.auxin	70	0.0668276	shown
21.3	redox.heme	4	0.100229	shown
21.2	redox.ascorbate and glutathione	49	0.159167	shown
21.4	redox.glutaredoxins	12	0.168527	shown
17.6	hormone metabolism.gibberelin	17	0.199183	shown
17.8	hormone metabolism.salicylic acid	4	0.230619	shown
30.3	signalling.calcium	136	0.255825	shown
30.5	signalling.G-proteins	150	0.258614	shown
30.11	signalling.light	50	0.264144	shown
29.4	protein.postranslational modification	404	0.309361	shown
17.5	hormone metabolism.ethylene	51	0.312507	shown
21.1	redox.thioredoxin	44	0.344394	shown
17.7	hormone metabolism.jasmonate	23	0.362078	shown
30.7	signalling.14-3-3 proteins	10	0.577019	shown
30.1	signalling.in sugar and nutrient physiology	14	0.595127	shown
30.6	signalling.MAP kinases	35	0.608784	shown
17.3	hormone metabolism.brassinosteroid	36	0.654157	shown
30.99	signalling.unspecified	4	0.670305	shown
27.3	RNA.regulation of transcription	934	0.753382	shown
21.6	redox.dismutases and catalases	10	0.783345	shown
21.5	redox.peroxiredoxin	6	0.78432	shown
29.5	protein.degradation	782	0.823307	shown
17.1	hormone metabolism.abscisic acid	31	0.888436	shown
30.4	signalling.phosphinositides	35	0.910147	shown
30.2	signalling.receptor kinases	151	0.91056	shown
29.2.2	protein.synthesis.ribosome biogenesis	86	0.000364499
29.2.1.1.1.1	protein.synthesis.ribosomal protein.prokaryotic.chloroplast.30S subunit	10	0.000748032
18.4	Co-factor and vitamine metabolism.pantothenate	13	0.00105137
29.2.2.3	protein.synthesis.ribosome biogenesis.Pre-rRNA processing and modifications	67	0.0016853
20.1.7.12	stress.biotic.PR-proteins.plant defensins	4	0.00192145
20.1.7	stress.biotic.PR-proteins	53	0.0021864
11.8	lipid metabolism.'exotics'(steroids, squalene etc)	45	0.00339805
20.1.7.6	stress.biotic.PR-proteins.proteinase inhibitors	8	0.00340361
20.1.7.6.1	stress.biotic.PR-proteins.proteinase inhibitors.trypsin inhibitor	5	0.00411777
34.22	transport.cyclic nucleotide or calcium regulated channels	8	0.00703527
34.7	transport.phosphate	8	0.00821637
25.5	C1-metabolism.Methylenetetrahydrofolate dehydrogenase & Methenyltetrahydrofolate cyclohydrolase	3	0.00968029
17.4.1	hormone metabolism.cytokinin.synthesis-degradation	4	0.0121105
12.4	N-metabolism.misc	4	0.0129409
16.5.1.1.1	secondary metabolism.sulfur-containing.glucosinolates.synthesis.aliphatic	16	0.0152403
29.5.11.5	protein.degradation.ubiquitin.ubiquitin protease	16	0.0153445
18.4.1	Co-factor and vitamine metabolism.pantothenate.branched-chain amino acid aminotransferase	3	0.01703
29.2.1.1.1.2.19	protein.synthesis.ribosomal protein.prokaryotic.chloroplast.50S subunit.L19	3	0.0184232
16.5.1.1.1.1	secondary metabolism.sulfur-containing.glucosinolates.synthesis.aliphatic.branched-chain amino acid aminotransferase (BCAT/MAAT)	2	0.0202632
17.7.1.2	hormone metabolism.jasmonate.synthesis-degradation.lipoxygenase	3	0.021345
5.2	fermentation.PDC	3	0.0219626
17.3.2.1	hormone metabolism.brassinosteroid.signal transduction.BRI	6	0.0232316
11.2.1	lipid metabolism.FA desaturation.desaturase	5	0.0236093
26.21	misc.protease inhibitor/seed storage/lipid transfer protein (LTP) family protein	29	0.024707
29.5.9	protein.degradation.AAA type	19	0.026238
27.3.40	RNA.regulation of transcription.Aux/IAA family	13	0.0267249
34	transport	485	0.027573
27.3.24	RNA.regulation of transcription.MADS box transcription factor family	9	0.0294284
17.2.3	hormone metabolism.auxin.induced-regulated-responsive-activated	41	0.0295476
35.1.27	not assigned.no ontology.tetratricopeptide repeat (TPR)	16	0.030221
30.2.23	signalling.receptor kinases.RKF3 like	2	0.0312494
29.2.1.2.2	protein.synthesis.ribosomal protein.eukaryotic.60S subunit	138	0.0320983
13.1.7.1	amino acid metabolism.synthesis.histidine.ATP phosphoribosyl transferase	2	0.0331499
9.2	mitochondrial electron transport / ATP synthesis.NADH-DH	4	0.0334515
9.2.1	mitochondrial electron transport / ATP synthesis.NADH-DH.type II	4	0.0334515
23.3.1	nucleotide metabolism.salvage.phosphoribosyltransferases	11	0.0342033
31.4	cell.vesicle transport	116	0.0386915
23.3	nucleotide metabolism.salvage	33	0.0391042
17.6.1	hormone metabolism.gibberelin.synthesis-degradation	5	0.0396654
26.6	misc.O-methyl transferases	13	0.0400321
27.3.42	RNA.regulation of transcription.Bromodomain proteins	5	0.0402226
18.4.5	Co-factor and vitamine metabolism.pantothenate.pantothenate kinase (PANK)	5	0.0413838
16.1.2.8	secondary metabolism.isoprenoids.mevalonate pathway.geranyl diphosphate synthase	2	0.0415276
29.2.1.1.3.1.6	protein.synthesis.ribosomal protein.prokaryotic.unknown organellar.30S subunit.S6	2	0.0427821
20.1.1	stress.biotic.respiratory burst	5	0.0441357
29.2.2.3.2	protein.synthesis.ribosome biogenesis.Pre-rRNA processing and modifications.snoRNAs	20	0.0446569
30.2.99	signalling.receptor kinases.misc	19	0.0457678
10.1.10	cell wall.precursor synthesis.UDP-glucose 4,6-dehydratase	3	0.0463757
34.9	transport.metabolite transporters at the mitochondrial membrane	38	0.0470795
3.4.2	minor CHO metabolism.myo-inositol.InsP-Kinases	3	0.0486712
27.3.35	RNA.regulation of transcription.bZIP transcription factor family	45	0.0487096
18	Co-factor and vitamine metabolism	54	0.0494767
10.1.1	cell wall.precursor synthesis.NDP sugar pyrophosphorylase	2	0.0516836
13.1.4.1.4	amino acid metabolism.synthesis.branched chain group.common.branched-chain amino acid aminotransferase	5	0.0531445
10.5.4	cell wall.cell wall proteins.HRGP	8	0.0533119
35.1.2	not assigned.no ontology.agenet domain-containing protein	5	0.0585347
17.7.2	hormone metabolism.jasmonate.signal transduction	2	0.0586241
25.8	C1-metabolism.tetrahydrofolate synthase	2	0.0588933
30.2.11	signalling.receptor kinases.leucine rich repeat XI	18	0.0603614
29.3.4.2	protein.targeting.secretory pathway.golgi	16	0.0634216
29.1.14	protein.aa activation.glycine-tRNA ligase	2	0.0636581
34.3	transport.amino acids	32	0.0640687
29.2.2.3.4	protein.synthesis.ribosome biogenesis.Pre-rRNA processing and modifications.WD-repeat proteins	6	0.0644043
13.2.3	amino acid metabolism.degradation.aspartate family	9	0.0655808
17.5.3	hormone metabolism.ethylene.induced-regulated-responsive-activated	14	0.0656
27.3.5	RNA.regulation of transcription.ARR	11	0.0656634
11.3.4	lipid metabolism.Phospholipid synthesis.CDP-diacylglycerol-inositol 3-phosphatidyltransferase	2	0.0684472
16.5.1	secondary metabolism.sulfur-containing.glucosinolates	36	0.069423
13.1.3.2	amino acid metabolism.synthesis.aspartate family.threonine	2	0.0701353
13.1.3.2.1	amino acid metabolism.synthesis.aspartate family.threonine.threonine synthase	2	0.0701353
29.2.6	protein.synthesis.ribosomal RNA	4	0.0704901
29.2	protein.synthesis	515	0.0706711
4.1.16	glycolysis.cytosolic branch.phospho-enol-pyruvate carboxylase kinase (PPCK)	3	0.072414
29.2.1.1.1.2.27	protein.synthesis.ribosomal protein.prokaryotic.chloroplast.50S subunit.L27	3	0.0725103
27.3.12	RNA.regulation of transcription.C3H zinc finger family	14	0.0729211
29.2.1.1.1	protein.synthesis.ribosomal protein.prokaryotic.chloroplast	47	0.0747729
11.8.4	lipid metabolism.'exotics' (steroids, squalene etc).3-beta hydroxysteroid dehydrogenase/isomerase	3	0.076074
13.1.4.1	amino acid metabolism.synthesis.branched chain group.common	9	0.0823439
27.3.27	RNA.regulation of transcription.NAC domain transcription factor family	6	0.0834146
27.3.54	RNA.regulation of transcription.Histone acetyltransferases	13	0.0835309
17.7.1.4	hormone metabolism.jasmonate.synthesis-degradation.allene oxidase cyclase	2	0.0837798
13.1.1	amino acid metabolism.synthesis.central amino acid metabolism	16	0.0840008
16.5.1.1	secondary metabolism.sulfur-containing.glucosinolates.synthesis	23	0.0853627
27.3.20	RNA.regulation of transcription.G2-like transcription factor family, GARP	21	0.0856269
27.3.32	RNA.regulation of transcription.WRKY domain transcription factor family	36	0.0857278
27.1.3.6	RNA.processing.3' end processing.CPSF30	1	0.087149
29.2.1.1.2.1.14	protein.synthesis.ribosomal protein.prokaryotic.mitochondrion.30S subunit.S14	1	0.0887095
29.2.1.1.2.1.29	protein.synthesis.ribosomal protein.prokaryotic.mitochondrion.30S subunit.S29	1	0.0897245
27.3.84	RNA.regulation of transcription.BBR/BPC	4	0.089938
16.1.3.2	secondary metabolism.isoprenoids.tocopherol biosynthesis.homogentisate phytyltransferase	1	0.0903494
29.2.1.1	protein.synthesis.ribosomal protein.prokaryotic	94	0.0911952
16.5	secondary metabolism.sulfur-containing	38	0.0913181
27.1.19	RNA.processing.ribonucleases	26	0.0914917
3.4.4	minor CHO metabolism.myo-inositol.myo inositol oxygenases	1	0.0923899
11.1.20	lipid metabolism.FA synthesis and FA elongation.MCD	1	0.0931464
11.10.3	lipid metabolism.glycolipid synthesis.UDP-sulfoquinovose synthase	1	0.0941431
16.1.2.7	secondary metabolism.isoprenoids.mevalonate pathway.isopentenyl pyrophosphate:dimethyllallyl pyrophosphate isomerase	2	0.0946138
1.1.30	PS.lightreaction.state transition	1	0.0947629
29.2.1.1.1.2.1	protein.synthesis.ribosomal protein.prokaryotic.chloroplast.50S subunit.L1	1	0.0948221
16.1.4.5	secondary metabolism.isoprenoids.carotenoids.lycopene beta cyclase	1	0.0953861
1.3.13	PS.calvin cycle.rubisco interacting	3	0.0961959
30.4.5	signalling.phosphinositides.inositol-1,3,4-trisphosphate 5/6-kinase	3	0.0967333
29.2.1.1.3.2.14	protein.synthesis.ribosomal protein.prokaryotic.unknown organellar.50S subunit.L14	1	0.0974263
2.1	major CHO metabolism.synthesis	18	0.097716
35.1.999	not assigned.no ontology.formerly annotated based on articles which have been retracted	1	0.0979418
29.2.1.1.3.1.15	protein.synthesis.ribosomal protein.prokaryotic.unknown organellar.30S subunit.S15	2	0.0984364
19.16	tetrapyrrole synthesis.chlorophyll b synthase	1	0.09849
29.2.1.1.1.2.5	protein.synthesis.ribosomal protein.prokaryotic.chloroplast.50S subunit.L5	1	0.0986122
35.1.16	not assigned.no ontology.speckle-type POZ protein-related	2	0.0990636
13.2.5.3	amino acid metabolism.degradation.serine-glycine-cysteine group.cysteine	2	0.0992372
18.3.2	Co-factor and vitamine metabolism.riboflavin.riboflavin synthase	2	0.0994328
29.2.1.2.2.2	protein.synthesis.ribosomal protein.eukaryotic.60S subunit.L2	1	0.100428
16.8.3.2	secondary metabolism.flavonoids.dihydroflavonols.flavanone 3-hydroxylase	1	0.101018
10.5	cell wall.cell wall proteins	50	0.104376
29.2.1.1.1.1.13	protein.synthesis.ribosomal protein.prokaryotic.chloroplast.30S subunit.S13	2	0.104831
11.9.4.5	lipid metabolism.lipid degradation.beta-oxidation.acyl-CoA thioesterase	3	0.105178
29.1.21	protein.aa activation.histidine-tRNA ligase	2	0.106153
27.3.17	RNA.regulation of transcription.CPP(Zn),CPP1-related transcription factor family	1	0.106392
11.1	lipid metabolism.glycolipid synthesis	4	0.106737
22.1.4	polyamine metabolism.synthesis.agmatine deiminase	1	0.107239
13.1.5.2.41	amino acid metabolism.synthesis.serine-glycine-cysteine group.glycine.sarcosine oxidase	1	0.108354
33.2	development.late embryogenesis abundant	8	0.108407
28.1.3.2.3	DNA.synthesis/chromatin structure.histone.core.H3	8	0.108558
11.3.8	lipid metabolism.Phospholipid synthesis.phosphatidylserine decarboxylase	1	0.109146
14.3	S-assimilation.sulfite redox	1	0.10991
27.3.69	RNA.regulation of transcription.SET-domain transcriptional regulator family	12	0.110902
21.2.2	redox.ascorbate and glutathione.glutathione	10	0.111391
22.1.7	polyamine metabolism.synthesis.spermine synthase	2	0.111479
17.1.1.1.12	hormone metabolism.abscisic acid.synthesis-degradation.synthesis.abscisic aldehyde oxidase	1	0.112261
11.5.3	lipid metabolism.glyceral metabolism.FAD-dependent glycerol-3-phosphate dehydrogenase	1	0.112634
24.3	Biodegradation of Xenobiotics.3-hydroxybutyryl-CoA dehydrogenase	1	0.112634
8.3	TCA / org transformation.carbonic anhydrases	3	0.112797
2.2.2.6	major CHO metabolism.degradation.starch.transporter	3	0.11319
29.2.1.1.1.2.4	protein.synthesis.ribosomal protein.prokaryotic.chloroplast.50S subunit.L4	1	0.113553
18.13	Co-factor and vitamine metabolism.isochorismatase	1	0.114376
19.4	tetrapyrrole synthesis.regulation	1	0.114445
10.8.2	cell wall.pectin*esterases.acetyl esterase	8	0.114527
11.9.3.5	lipid metabolism.lipid degradation.lysophospholipases.phosphoinositide phospholipase C	3	0.115251
29.2.5	protein.synthesis.release	5	0.117503
29.1.12	protein.aa activation.aspartate-tRNA ligase	2	0.117733
11.10.4	lipid metabolism.glycolipid synthesis.sulfolipid synthase	1	0.117853
29.4.1.55	protein.postranslational modification.kinase.receptor like cytoplasmatic kinase V	6	0.118351
9.2.1.3	mitochondrial electron transport / ATP synthesis.NADH-DH.type II.mitochondrial	1	0.118488
16.5.1.1.1.8	secondary metabolism.sulfur-containing.glucosinolates.synthesis.aliphatic.UDP-glycosyltransferase	1	0.119161
27.3.82	RNA.regulation of transcription.plant TF (pbf2)	1	0.119338
29.2.1.1.1.1.31	protein.synthesis.ribosomal protein.prokaryotic.chloroplast.30S subunit.S31	1	0.119623
13.2.5	amino acid metabolism.degradation.serine-glycine-cysteine group	5	0.119845
13.1.4.4.1	amino acid metabolism.synthesis.branched chain group.leucine specific.2-isopropylmalate synthase	1	0.120122
13.2.3.1	amino acid metabolism.degradation.aspartate family.asparagine	3	0.120782
13.2.3.1.1	amino acid metabolism.degradation.aspartate family.asparagine.L-asparaginase	3	0.120782
10.2.1	cell wall.cellulose synthesis.cellulose synthase	14	0.121603
29.2.1.1.2.1.27	protein.synthesis.ribosomal protein.prokaryotic.mitochondrion.30S subunit.S27	1	0.122062
26.3	misc. other Ferredoxins and Rieske domain	3	0.122092
26.5	misc.acyl transferases	4	0.122358
29.4.1.61	protein.postranslational modification.kinase.receptor like cytoplasmatic kinase X	4	0.122866
27.3.66	RNA.regulation of transcription.Psudo ARR transcription factor family	4	0.122921
13.1.1.3	amino acid metabolism.synthesis.central amino acid metabolism.alanine	6	0.123198
18.5.2.1	Co-factor and vitamine metabolism.folate & vitamine K.vitamine K.isochorismate synthase	1	0.124872
16.5.1.1.4.1	secondary metabolism.sulfur-containing.glucosinolates.synthesis.shared.CYP83B1 phenylacetaldoxime monooxygenase	1	0.125314
17.4.2	hormone metabolism.cytokinin.signal transduction	6	0.12555
11.3.7	lipid metabolism.Phospholipid synthesis.cyclopropane-fatty-acyl-phospholipid synthase	1	0.126463
34.1.1.6	transport.p- and v-ATPases.H+-transporting two-sector ATPase.subunit H	1	0.12676
30.4.2	signalling.phosphinositides.phosphatidylinositol 4-kinase	1	0.127432
10.1.1.20	cell wall.precursor synthesis.NDP sugar pyrophosphorylase.multiple NDP-Sugars	1	0.127507
16.5.1.1.1.2	secondary metabolism.sulfur-containing.glucosinolates.synthesis.aliphatic.methylthioalkylmalate synthase (MAM)	2	0.128303
27.1.3.10	RNA.processing.3' end processing.CstF50	1	0.129351
10.1.30.2	cell wall.precursor synthesis.sugar kinases.arabinose-1-kinase	1	0.130489
19.11	tetrapyrrole synthesis.magnesium protoporphyrin IX methyltransferase	1	0.130642
16.1.1.7	secondary metabolism.isoprenoids.non-mevalonate pathway.HDR	1	0.131177
20.1	stress.biotic	150	0.131441
10.4.1	cell wall.pectin synthesis.homogalacturonan	1	0.131674
10.4.1.1	cell wall.pectin synthesis.homogalacturonan.Galacturonic Acid Trnasferase	1	0.131674
23.3.1.1	nucleotide metabolism.salvage.phosphoribosyltransferases.aprt	3	0.132064
18.4.2	Co-factor and vitamine metabolism.pantothenate.3-methyl-2-oxobutanoate hydroxymethyltransferase (KPHMT,PANB)	1	0.132328
29.2.1.2.2.1730	protein.synthesis.ribosomal protein.eukaryotic.60S subunit.L7/L30/S12	2	0.132939
29.2.1.1.1.2.15	protein.synthesis.ribosomal protein.prokaryotic.chloroplast.50S subunit.L15	1	0.133487
11.3.10	lipid metabolism.Phospholipid synthesis.(S)-coclaurine-N-methyltransferase	1	0.133875
27.3.19	RNA.regulation of transcription.EIN3-like(EIL) transcription factor family	3	0.134524
33.3	development.multitarget	1	0.135476
33.30.1	development.multitarget.target of rapamycin	1	0.135476
17.3.2.99	hormone metabolism.brassinosteroid.signal transduction.other	5	0.13581
29.2.1.1.1.1.6	protein.synthesis.ribosomal protein.prokaryotic.chloroplast.30S subunit.S6	1	0.136183
26.31	misc.zinc finger	1	0.137091
2.1.1.2	major CHO metabolism.synthesis.sucrose.SPP	3	0.13727
10.1.9	cell wall.precursor synthesis.MUR4	1	0.137408
13.1.1.3.1	amino acid metabolism.synthesis.central amino acid metabolism.alanine.alanine aminotransferase	3	0.137935
26.18	misc.invertase/pectin methylesterase inhibitor family protein	10	0.138543
29.1.11	protein.aa activation.serine-tRNA ligase	1	0.142026
29.2.1.2.1.26	protein.synthesis.ribosomal protein.eukaryotic.40S subunit.S26	3	0.142351
27.1.3.3	RNA.processing.3' end processing.CPSF100	1	0.142392
29.7.10	protein.glycosylation.alpha-1,3-fucosyltransferase(alpha-1,3-FucT)	1	0.142555
27.1.1	RNA.processing.splicing	47	0.142861
2.2.2.1.1	major CHO metabolism.degradation.starch.starch cleavage.alpha amylase	1	0.144606
3.2.4	minor CHO metabolism.trehalose.trehalase	1	0.144977
16.99	secondary metabolism.unspecified	2	0.145478
29.3.4.4	protein.targeting.secretory pathway.plasma membrane	4	0.145525
11.5.2	lipid metabolism.glyceral metabolism.Glycerol-3-phosphate dehydrogenase (NAD+)	3	0.145625
17.7.3	hormone metabolism.jasmonate.induced-regulated-responsive-activated	10	0.146989
29.4.1.56	protein.postranslational modification.kinase.receptor like cytoplasmatic kinase VI	7	0.148272
2.2.1.3.3	major CHO metabolism.degradation.sucrose.invertases.vacuolar	2	0.148489
27.3.8	RNA.regulation of transcription.C2C2(Zn) DOF zinc finger family	14	0.148856
11.1.10	lipid metabolism.FA synthesis and FA elongation.beta ketoacyl CoA synthase	4	0.149038
13.2.2.2	amino acid metabolism.degradation.glutamate family.proline	2	0.149653
11.1.4	lipid metabolism.FA synthesis and FA elongation.ACP oxoacyl reductase	1	0.150935
29.2.2.50	protein.synthesis.ribosome biogenesis.BRIX	6	0.151337
4.1	glycolysis.cytosolic branch	35	0.151671
10.5.1.2	cell wall.cell wall proteins.AGPs.AGP Fucosyltransferase	2	0.152032
1.1.1	PS.lightreaction.photosystem II	10	0.152047
18.4.8	Co-factor and vitamine metabolism.pantothenate.pantetheine-phosphate adenylyltransferase (PPAT)	1	0.15226
29.2.1.1.3.1.1	protein.synthesis.ribosomal protein.prokaryotic.unknown organellar.30S subunit.S1	1	0.15433
30.2.6	signalling.receptor kinases.leucine rich repeat VI	4	0.154753
11.8.1	lipid metabolism.'exotics' (steroids, squalene etc).sphingolipids	19	0.154986
34.1.1.4	transport.p- and v-ATPases.H+-transporting two-sector ATPase.subunit E	1	0.155242
16.1.4.10	secondary metabolism.isoprenoids.carotenoids.carotenoid cleavage dioxygenase	1	0.155634
16.5.1.1.3.4	secondary metabolism.sulfur-containing.glucosinolates.synthesis.indole.cytochrome P450 monooxygenase	1	0.155677
4.3.16	glycolysis.unclear/dually targeted.phospho-enol-pyruvate carboxylase kinase (PEPCK)	1	0.157474
27.3.62	RNA.regulation of transcription.Nucleosome/chromatin assembly factor group	11	0.158428
13.1.6.5.1	amino acid metabolism.synthesis.aromatic aa.tryptophan.anthranilate synthase	3	0.158586
23.5.5	nucleotide metabolism.deoxynucleotide metabolism.dUTP diphosphatase	1	0.160264
30.2.13	signalling.receptor kinases.leucine rich repeat XIII	3	0.160382
13.2.4.3	amino acid metabolism.degradation.branched chain group.valine	2	0.160664
29.2.1.2.2.537	protein.synthesis.ribosomal protein.eukaryotic.60S subunit.L37A	1	0.160934
11.5	lipid metabolism.glyceral metabolism	5	0.161034
29.5.1	protein.degradation.subtilases	14	0.161152
2	major CHO metabolism	52	0.161787
29.2.1.1.1.1.20	protein.synthesis.ribosomal protein.prokaryotic.chloroplast.30S subunit.S20	1	0.16228
16.8.3	secondary metabolism.flavonoids.dihydroflavonols	12	0.162654
16.5.1.1.1.4	secondary metabolism.sulfur-containing.glucosinolates.synthesis.aliphatic.methylthioalkylmalate isomerase small subunit (MAM-IS)	2	0.162919
2.1.1	major CHO metabolism.synthesis.sucrose	6	0.163382
18.4.9	Co-factor and vitamine metabolism.pantothenate.dephospho-CoA kinase (DPCK)	1	0.163409
19.99	tetrapyrrole synthesis.unspecified	1	0.163409
29.2.2.3.99	protein.synthesis.ribosome biogenesis.Pre-rRNA processing and modifications.misc	9	0.164306
13.1.2.3.3	amino acid metabolism.synthesis.glutamate family.arginine.N-Acetylglutamate-5-P reductase	1	0.165729
9.2.1.4	mitochondrial electron transport / ATP synthesis.NADH-DH.type II.internal matrix	1	0.166783
1.1.4.4	PS.lightreaction.ATP synthase.gamma chain	1	0.167381
29.7.9	protein.glycosylation.beta-1,2-xylosyltransferase(beta-1,2-XylT)	1	0.167981
23.2.1.2	nucleotide metabolism.degradation.pyrimidine.uridine nucleosidase	2	0.168088
16.5.99	secondary metabolism.sulfur-containing.misc	1	0.168212
16.5.99.1	secondary metabolism.sulfur-containing.misc.alliinase	1	0.168212
15.1	metal handling.acquisition	2	0.169103
29.5.11.4.6	protein.degradation.ubiquitin.E3.DCX	1	0.170209
30.8	signalling.misc	10	0.17053
4.1.14	glycolysis.cytosolic branch.pyruvate kinase (PK)	4	0.170598
1.3.11	PS.calvin cycle.RPE	1	0.170863
20.2.5	stress.abiotic.light	5	0.171007
1.2.4.2	PS.photorespiration.glycine cleavage.T subunit	1	0.171895
15	metal handling	39	0.17384
1.1	PS.lightreaction	31	0.174647
27.3.38	RNA.regulation of transcription.AT-rich interaction domain containing transcription factor family	3	0.175111
11.1.2	lipid metabolism.FA synthesis and FA elongation.Acetyl CoA Transacylase	1	0.175352
28.1.3.2.1	DNA.synthesis/chromatin structure.histone.core.H2A	14	0.176907
29.2.1.1.3.2.12	protein.synthesis.ribosomal protein.prokaryotic.unknown organellar.50S subunit.L12	1	0.178039
29.2.1.2.1.25	protein.synthesis.ribosomal protein.eukaryotic.40S subunit.S25	3	0.179331
10.1.8	cell wall.precursor synthesis.GER	2	0.180338
29.1.16	protein.aa activation.cysteine-tRNA ligase	1	0.180854
30.1.2	signalling.in sugar and nutrient physiology.pyruvate dehydrogenase kinase	1	0.181245
25	C1-metabolism	26	0.181289
34.8	transport.metabolite transporters at the envelope membrane	20	0.181469
2.2.2.8	major CHO metabolism.degradation.starch.ISA3	1	0.181636
17.1.1.1.11	hormone metabolism.abscisic acid.synthesis-degradation.synthesis.short chain alcohol dehydrogenmase (ABA2)	1	0.185088
29.2.1.2.1.4	protein.synthesis.ribosomal protein.eukaryotic.40S subunit.S4	3	0.185889
23	nucleotide metabolism	119	0.186233
30.2.24	signalling.receptor kinases.S-locus glycoprotein like	3	0.186724
30.2.10	signalling.receptor kinases.leucine rich repeat X	7	0.18687
13.1.3	amino acid metabolism.synthesis.aspartate family	35	0.188537
29.2.1.2.1.14	protein.synthesis.ribosomal protein.eukaryotic.40S subunit.S14	3	0.188607
29.2.1.1.2.2.37	protein.synthesis.ribosomal protein.prokaryotic.mitochondrion.50S subunit.L37	1	0.18874
10.5.3	cell wall.cell wall proteins.LRR	6	0.191151
5.3	fermentation.ADH	1	0.19117
25.1	C1-metabolism.formate dehydrogenase	1	0.19224
29.2.1.1.1.1.9	protein.synthesis.ribosomal protein.prokaryotic.chloroplast.30S subunit.S9	1	0.192751
34.13	transport.peptides and oligopeptides	17	0.193307
18.5	Co-factor and vitamine metabolism.folate & vitamine K	3	0.193628
29.2.1.2.2.518	protein.synthesis.ribosomal protein.eukaryotic.60S subunit.L18A	4	0.194233
8.1.3	TCA / org transformation.TCA.aconitase	3	0.194697
13.1.3.6.1.10	amino acid metabolism.synthesis.aspartate family.misc.homoserine.bifunctional aspartate kinase/homoserine dehydrogenase	1	0.195271
19.7	tetrapyrrole synthesis.uroporphyrinogen decarboxylase	1	0.195995
26.22	misc.short chain dehydrogenase/reductase (SDR)	17	0.196361
29.4.1.59	protein.postranslational modification.kinase.receptor like cytoplasmatic kinase IX	2	0.196999
2.1.2.4	major CHO metabolism.synthesis.starch.debranching	1	0.197397
16.1.1	secondary metabolism.isoprenoids.non-mevalonate pathway	12	0.198918
29.2.1.2.2.38	protein.synthesis.ribosomal protein.eukaryotic.60S subunit.L38	2	0.19966
27.3.47	RNA.regulation of transcription.ELF3	1	0.200645
3.4.3	minor CHO metabolism.myo-inositol.InsP Synthases	3	0.200747
30.2.18	signalling.receptor kinases.extensin	2	0.202159
27.4	RNA.RNA binding	117	0.202185
13.1.2.3.22	amino acid metabolism.synthesis.glutamate family.arginine.arginosuccinate synthase	1	0.202442
23.1.1.4	nucleotide metabolism.synthesis.pyrimidine.dihydroorotate dehydrogenase	1	0.203452
2.2.2.10	major CHO metabolism.degradation.starch.laforin like phosphoglucan phosphatase (SEX4)	1	0.203558
29.2.1.1.3.2.15	protein.synthesis.ribosomal protein.prokaryotic.unknown organellar.50S subunit.L15	1	0.204786
11	lipid metabolism	235	0.204904
29.1.15	protein.aa activation.proline-tRNA ligase	1	0.20516
29.2.1.2	protein.synthesis.ribosomal protein.eukaryotic	228	0.20519
23.3.2.1	nucleotide metabolism.salvage.nucleoside kinases.adenosine kinase	2	0.205476
12.2.99	N-metabolism.ammonia metabolism.unspecified	2	0.205741
13.1.5.2	amino acid metabolism.synthesis.serine-glycine-cysteine group.glycine	2	0.207416
34.1.1	transport.p- and v-ATPases.H+-transporting two-sector ATPase	17	0.207526
17.3.1.1.5	hormone metabolism.brassinosteroid.synthesis-degradation.BRs.metabolic regulation	3	0.207556
29.1.3	protein.aa activation.threonine-tRNA ligase	1	0.208176
35.1.3	not assigned.no ontology.armadillo/beta-catenin repeat family protein	15	0.20924
27.3.36	RNA.regulation of transcription.Argonaute	1	0.209315
8.2.10	TCA / org transformation.other organic acid transformatons.malic	4	0.209446
28.1.3.2.2	DNA.synthesis/chromatin structure.histone.core.H2B	5	0.209618
16.1.2.5	secondary metabolism.isoprenoids.mevalonate pathway.phosphomevalonate kinase	1	0.209804
34.16	transport.ABC transporters and multidrug resistance systems	51	0.210009
29.2.1.1.3.2.36	protein.synthesis.ribosomal protein.prokaryotic.unknown organellar.50S subunit.L36	1	0.210949
6.9	gluconeogenesis / glyoxylate cycle.isocitrate lyase	1	0.211059
27.1.3.17	RNA.processing.3' end processing.PabN	3	0.21126
29.2.2.3.1	protein.synthesis.ribosome biogenesis.Pre-rRNA processing and modifications.snoRNPs	11	0.212345
12	N-metabolism	20	0.212588
23.3.3	nucleotide metabolism.salvage.NUDIX hydrolases	14	0.214001
17.5.1.1	hormone metabolism.ethylene.synthesis-degradation.1-aminocyclopropane-1-carboxylate synthase	4	0.214049
27.3.49	RNA.regulation of transcription.GeBP like	9	0.214365
29.2.1.2.2.7	protein.synthesis.ribosomal protein.eukaryotic.60S subunit.L7	4	0.21463
2.1.1.1	major CHO metabolism.synthesis.sucrose.SPS	2	0.214918
30.2.25	signalling.receptor kinases.wall associated kinase	7	0.216699
13.1.4	amino acid metabolism.synthesis.branched chain group	14	0.217103
3.5	minor CHO metabolism.others	26	0.217501
29.2.1.1.3.1.18	protein.synthesis.ribosomal protein.prokaryotic.unknown organellar.30S subunit.S18	1	0.217693
10.1.1.1	cell wall.precursor synthesis.NDP sugar pyrophosphorylase.GDP mannose	1	0.2196
13.1.6.5	amino acid metabolism.synthesis.aromatic aa.tryptophan	13	0.21994
11.8.10	lipid metabolism.'exotics' (steroids, squalene etc).phosphatidylcholinesterol O-acyltransferase	4	0.221968
13.1.1.1	amino acid metabolism.synthesis.central amino acid metabolism.GABA	4	0.222252
29.2.2.3.5	protein.synthesis.ribosome biogenesis.Pre-rRNA processing and modifications.DExD-box helicases	12	0.222739
13.1.3.4.12	amino acid metabolism.synthesis.aspartate family.methionine.homocysteine S-methyltransferase	5	0.223032
27.1.20	RNA.processing.degradation dicer	3	0.22338
18.1.1	Co-factor and vitamine metabolism.molybdenum cofactor.gephyrin	1	0.22608
26.1	misc.cytochrome P450	50	0.226562
26.16	misc.myrosinases-lectin-jacalin	20	0.226789
11.8.1.2	lipid metabolism.'exotics' (steroids, squalene etc).sphingolipids.serine C-palmitoyltransferase	2	0.227512
10.6.1	cell wall.degradation.cellulases and beta -1,4-glucanases	4	0.227545
29.2.1.1.1.1.5	protein.synthesis.ribosomal protein.prokaryotic.chloroplast.30S subunit.S5	1	0.227981
11.10.2	lipid metabolism.glycolipid synthesis.DGDG synthase	1	0.228559
17.1.1.1.1	hormone metabolism.abscisic acid.synthesis-degradation.synthesis.zeaxanthin epoxidase	1	0.228733
17.1.1.1	hormone metabolism.abscisic acid.synthesis-degradation.synthesis	4	0.229223
17.8.1	hormone metabolism.salicylic acid.synthesis-degradation	4	0.230619
8.2	TCA / org transformation.other organic acid transformatons	16	0.231471
13.1.2.3.2	amino acid metabolism.synthesis.glutamate family.arginine.acetylglutamate kinase	1	0.23211
29.2.1.1.2	protein.synthesis.ribosomal protein.prokaryotic.mitochondrion	10	0.233089
11.10.1	lipid metabolism.glycolipid synthesis.MGDG synthase	1	0.233282
17.3.1.2.4	hormone metabolism.brassinosteroid.synthesis-degradation.sterols.FACKEL	1	0.234106
13.2.4.4	amino acid metabolism.degradation.branched chain group.leucine	4	0.234133
13.2.3.4	amino acid metabolism.degradation.aspartate family.methionine	3	0.234828
18.6	Co-factor and vitamine metabolism.biotin	3	0.23534
13.1.6.5.4	amino acid metabolism.synthesis.aromatic aa.tryptophan.indole-3-glycerol phosphate synthase	2	0.236237
1.2.5	PS.photorespiration.serine hydroxymethyltransferase	1	0.236647
11.1.15	lipid metabolism.FA synthesis and FA elongation.ACP desaturase	4	0.236676
19.4	tetrapyrrole synthesis.ALA dehydratase	1	0.237479
11.9.4.3	lipid metabolism.lipid degradation.beta-oxidation.enoyl CoA hydratase	7	0.237561
8.1.9	TCA / org transformation.TCA.malate DH	2	0.237833
34.99	transport.misc	69	0.237964
17	hormone metabolism	241	0.238879
17.6.1.13	hormone metabolism.gibberelin.synthesis-degradation.GA2 oxidase	1	0.239268
28.1.3.2.4	DNA.synthesis/chromatin structure.histone.core.H4	8	0.240396
10.7	cell wall.modification	33	0.243532
11.8.1.3	lipid metabolism.''exotics'' (steroids, squalene etc).sphingolipids.ceramide glucosyltransferase	1	0.243782
2.2.2.3	major CHO metabolism.degradation.starch.glucan water dikinase	2	0.24468
29.2.1.1.3.2.35	protein.synthesis.ribosomal protein.prokaryotic.unknown organellar.50S subunit.L35	3	0.245102
29.2.1.2.2.14	protein.synthesis.ribosomal protein.eukaryotic.60S subunit.L14	2	0.246317
6.3	gluconeogenesis / glyoxylate cycle.Malate DH	1	0.246458
17.6.1.4	hormone metabolism.gibberelin.synthesis-degradation.ent-kaurenoic acid hydroxylase/oxygenase	2	0.246662
3.1.1.2	minor CHO metabolism.raffinose family.galactinol synthases.putative	2	0.247224
29.7.4	protein.glycosylation.UDP-glucose glycoprotein glucosyltransferase	1	0.247804
29.2.1.1.2.51	protein.synthesis.ribosomal protein.prokaryotic.mitochondrion.L51/S25/CI-B8	1	0.248602
11.1.5	lipid metabolism.FA synthesis and FA elongation.beta hydroxyacyl ACP dehydratase	2	0.248872
27.3.9	RNA.regulation of transcription.C2C2(Zn) GATA transcription factor family	14	0.249453
21.2.1.5	redox.ascorbate and glutathione.ascorbate.L-Galactono-1,4-lactone dehydrogenase	1	0.249894
29.2.1.1.1.2.13	protein.synthesis.ribosomal protein.prokaryotic.chloroplast.50S subunit.L13	1	0.250388
1.1.1.2	PS.lightreaction.photosystem II.PSII polypeptide subunits	5	0.250985
30.4.3	signalling.phosphinositides.bis(5''-nucleosyl)-tetraphosphatase	3	0.252196
17.8.1.1	hormone metabolism.salicylic acid.synthesis-degradation.synthesis	1	0.25299
17.8.1.1.5	hormone metabolism.salicylic acid.synthesis-degradation.synthesis.SA glucosyltransferase ester and ether bond making SGE, SAG	1	0.25299
27.3.14	RNA.regulation of transcription.CCAAT box binding factor family, HAP2	5	0.253817
29.2.1.1.3.2.18	protein.synthesis.ribosomal protein.prokaryotic.unknown organellar.50S subunit.L18	1	0.254048
9.3	mitochondrial electron transport / ATP synthesis.electron transfer flavoprotein	3	0.254424
10.4.3	cell wall.pectin synthesis.rhamnogalacturonan II	4	0.254736
10.4.3.6	cell wall.pectin synthesis.rhamnogalacturonan II.Xylose Transferase with Fucose Acceptor	4	0.254736
23.1.2.5	nucleotide metabolism.synthesis.purine.AIR synthase	1	0.259198
10	cell wall	233	0.259469
13.1.5.3.2	amino acid metabolism.synthesis.serine-glycine-cysteine group.cysteine.SAT	3	0.259688
17.3.1.2.8	hormone metabolism.brassinosteroid.synthesis-degradation.sterols.DWF1	1	0.260084
29.2.1.1.1.2.6	protein.synthesis.ribosomal protein.prokaryotic.chloroplast.50S subunit.L6	1	0.260084
17.6.1.3	hormone metabolism.gibberelin.synthesis-degradation.ent-kaurene oxidase	1	0.260591
29.2.1.2.2.34	protein.synthesis.ribosomal protein.eukaryotic.60S subunit.L34	6	0.261062
28.1.3.2	DNA.synthesis/chromatin structure.histone.core	35	0.26124
11.8.1.1	lipid metabolism.'exotics' (steroids, squalene etc).sphingolipids.ceramidase	1	0.261608
13.1.1.1.1	amino acid metabolism.synthesis.central amino acid metabolism.GABA.Glutamate decarboxylase	3	0.263398
29.2.2.2.99	protein.synthesis.ribosome biogenesis.Assembly factors.misc	1	0.265125
30.2.21	signalling.receptor kinases.lysine motif	3	0.265212
4	glycolysis	52	0.265224
29.2.1.1.1.2.86	protein.synthesis.ribosomal protein.prokaryotic.chloroplast.50S subunit.PSRP6	1	0.265575
29.2.1.2.1.515	protein.synthesis.ribosomal protein.eukaryotic.40S subunit.S15A	5	0.266087
27.3.81	RNA.regulation of transcription.S1FA	3	0.26614
18.4.6	Co-factor and vitamine metabolism.pantothenate.phosphopantothenoylcysteine synthetase (PPCS)	1	0.267832
19.1	tetrapyrrole synthesis.magnesium chelatase	2	0.268422
11.1.13	lipid metabolism.FA synthesis and FA elongation.acyl-CoA binding protein	5	0.268543
18.5.2	Co-factor and vitamine metabolism.folate & vitamine K.vitamine K	2	0.26856
34.4	transport.nitrate	3	0.271456
10.1.12.2	cell wall.precursor synthesis.KDO pathway.KDO-8-Phosphate Synthase	1	0.273172
23.1.2.30	nucleotide metabolism.synthesis.purine.IMP dehydrogenase	2	0.27582
29.2.1.2.1.16	protein.synthesis.ribosomal protein.eukaryotic.40S subunit.S16	3	0.276196
27.3.48	RNA.regulation of transcription.FHA transcription factor	3	0.277036
26.7	misc.oxidases - copper, flavone etc	42	0.277062
17.2.1	hormone metabolism.auxin.synthesis-degradation	10	0.277451
29.2.1.2.2.16	protein.synthesis.ribosomal protein.eukaryotic.60S subunit.L16	2	0.277832
2.2.1.4	major CHO metabolism.degradation.sucrose.hexokinase	2	0.279006
27.3.99	RNA.regulation of transcription.unclassified	145	0.279511
13.1.7.9	amino acid metabolism.synthesis.histidine.histidinol dehydrogenase	1	0.279649
29.7.5	protein.glycosylation.alpha-1,3-mannosyl-glycoprotein-beta-1,2-N-acetylglucosaminyltransferase(GnTI)	4	0.279853
29.2.1.2.2.37	protein.synthesis.ribosomal protein.eukaryotic.60S subunit.L37	2	0.280561
13.1.3.4	amino acid metabolism.synthesis.aspartate family.methionine	16	0.280587
16.4.1	secondary metabolism.N misc.alkaloid-like	9	0.280906
16.8.1.12	secondary metabolism.flavonoids.anthocyanins.anthocyanidin 3-O-glucosyltransferase	1	0.281518
17.1.1	hormone metabolism.abscisic acid.synthesis-degradation	8	0.282756
13.1.6.1.10	amino acid metabolism.synthesis.aromatic aa.chorismate.dehydroquinate/shikimate dehydrogenase	1	0.283598
17.3.1.1.1	hormone metabolism.brassinosteroid.synthesis-degradation.BRs.DET2	2	0.283927
16.5.1.1.3.2	secondary metabolism.sulfur-containing.glucosinolates.synthesis.indole.CYP79B3 monooxygenase	1	0.286094
34.18.1	transport.unspecified anions.arsenite-transporting ATPase	2	0.286314
27.3.11	RNA.regulation of transcription.C2H2 zinc finger family	39	0.286884
27.1.3.4	RNA.processing.3' end processing.CPSF73a	1	0.28711
35.1.14	not assigned.no ontology.S RNA-binding domain-containing protein	1	0.28806
27.3.16	RNA.regulation of transcription.CCAAT box binding factor family, HAP5	5	0.288598
13.2.3.4.1	amino acid metabolism.degradation.aspartate family.methionine.methionine gamma-lyase	1	0.289695
23.5.1	nucleotide metabolism.deoxynucleotide metabolism.dihydrofolate reductase-thymidylate synthase	1	0.290241
2.1.2.3	major CHO metabolism.synthesis.starch.starch branching	2	0.290692
4.1.6	glycolysis.cytosolic branch.fructose-2,6-bisphosphatase (Fru2,6BisPase)	1	0.290788
4.1.13	glycolysis.cytosolic branch.enolase	3	0.291938
11.9.4.4	lipid metabolism.lipid degradation.beta-oxidation.hydroxybutyryl CoA DH	1	0.292295
26.24	misc.GCN5-related N-acetyltransferase	9	0.292632
29.2.1.99.1.9	protein.synthesis.ribosomal protein.unknown.small subunit.S9	1	0.292982
16.1.2.3	secondary metabolism.isoprenoids.mevalonate pathway.HMG-CoA reductase	2	0.293116
13.1.6.2.1	amino acid metabolism.synthesis.aromatic aa.phenylalanine and tyrosine.chorismate mutase	3	0.294839
29.2.1.2.1.9	protein.synthesis.ribosomal protein.eukaryotic.40S subunit.S9	2	0.296828
29.2.1.2.2.513	protein.synthesis.ribosomal protein.eukaryotic.60S subunit.L13A	4	0.297133
2.1.2	major CHO metabolism.synthesis.starch	12	0.29747
20.1.2	stress.biotic.receptors	1	0.299213
29.2.1.1.1.1.17	protein.synthesis.ribosomal protein.prokaryotic.chloroplast.30S subunit.S17	1	0.30068
13.2.3.5.1	amino acid metabolism.degradation.aspartate family.lysine.lysine decarboxylase	1	0.30173
23.1.1.2	nucleotide metabolism.synthesis.pyrimidine.aspartate transcarbamoylase	1	0.302783
11.4	lipid metabolism.TAG synthesis	2	0.303846
29.2.1.1.3.1	protein.synthesis.ribosomal protein.prokaryotic.unknown organellar.30S subunit	10	0.305258
27.3.58	RNA.regulation of transcription.LUG	1	0.30532
31	cell	441	0.305663
26.26	misc.aminotransferases	1	0.305956
26.26.1	misc.aminotransferases.aminotransferase class IV family protein	1	0.305956
11.1.1.2.3	lipid metabolism.FA synthesis and FA elongation.Acetyl CoA Carboxylation.heteromeric Complex.Biotin Carboxyl Carrier Protein	2	0.3081
27.3.1	RNA.regulation of transcription.ABI3/VP1-related B3-domain-containing transcription factor family	3	0.308232
24	Biodegradation of Xenobiotics	15	0.308428
17.3.1	hormone metabolism.brassinosteroid.synthesis-degradation	20	0.308544
26.3.4	misc.gluco-, galacto- and mannosidases.endoglucanase	6	0.309048
16.1.2.6	secondary metabolism.isoprenoids.mevalonate pathway.mevalonate diphosphate decarboxylase	2	0.310468
29.2.1.2.2.9	protein.synthesis.ribosomal protein.eukaryotic.60S subunit.L9	3	0.310537
34.19.1	transport.Major Intrinsic Proteins.PIP	13	0.310617
11.2	lipid metabolism.FA desaturation	11	0.311115
27.3.29	RNA.regulation of transcription.TCP transcription factor family	3	0.312604
13.2.6.3	amino acid metabolism.degradation.aromatic aa.tryptophan	9	0.313327
4.1.12	glycolysis.cytosolic branch.phosphoglycerate mutase	5	0.314804
13.1.6.1	amino acid metabolism.synthesis.aromatic aa.chorismate	11	0.314994
25.6	C1-metabolism.methylenetetrahydrofolate reductase	2	0.315089
4.2.3	glycolysis.plastid branch.glucose-6-phosphate isomerase	1	0.31532
29.2.1.1.2.2.29	protein.synthesis.ribosomal protein.prokaryotic.mitochondrion.50S subunit.L29	1	0.31532
27.3.51	RNA.regulation of transcription.General Transcription, TBP-binding protein	2	0.317339
27.3.39	RNA.regulation of transcription.AtSR Transcription Factor family	5	0.317391
16.2.1	secondary metabolism.phenylpropanoids.lignin biosynthesis	25	0.317742
1.3.3	PS.calvin cycle.phosphoglycerate kinase	2	0.317801
13.1.7.6	amino acid metabolism.synthesis.histidine.imidazoleglycerol-phosphate dehydratase	1	0.319088
3.1	minor CHO metabolism.raffinose family	8	0.320454
3.3	minor CHO metabolism.sugar alcohols	2	0.320476
27.3.53	RNA.regulation of transcription.High mobility group (HMG) family	1	0.32208
16.1.4	secondary metabolism.isoprenoids.carotenoids	4	0.326244
29.4.1.57	protein.postranslational modification.kinase.receptor like cytoplasmatic kinase VII	30	0.326589
29.2.2.2	protein.synthesis.ribosome biogenesis.Assembly factors	6	0.328247
29.2.1.1.1.2.31	protein.synthesis.ribosomal protein.prokaryotic.chloroplast.50S subunit.L31	1	0.328563
11.1.6	lipid metabolism.FA synthesis and FA elongation.enoyl ACP reductase	1	0.329231
16.8.8	secondary metabolism.flavonoids.flavonoid glycosylations	1	0.329602
16.8.8.2	secondary metabolism.flavonoids.flavonoid glycosylations.flavonol-3-O-glycoside-rhamnosyltransferase	1	0.329602
27.1.3.13	RNA.processing.3' end processing.CFIm25	2	0.329693
11.5.1	lipid metabolism.glyceral metabolism.glycerol kinase	1	0.330495
16.5.1.1.1.6	secondary metabolism.sulfur-containing.glucosinolates.synthesis.aliphatic.CYP79F1/F2 monooxygenase	1	0.330495
11.3.1	lipid metabolism.Phospholipid synthesis.1-acylglycerol-3-phosphate O-acyltransferase	2	0.330903
16	secondary metabolism	176	0.331064
29.2.1.2.2.39	protein.synthesis.ribosomal protein.eukaryotic.60S subunit.L39	3	0.332396
13.1.6	amino acid metabolism.synthesis.aromatic aa	33	0.332546
16.8.4.1	secondary metabolism.flavonoids.flavonols.flavonol synthase (FLS)	2	0.333755
29.2.1.2.1.29	protein.synthesis.ribosomal protein.eukaryotic.40S subunit.S29	3	0.334731
27.1.3.9	RNA.processing.3' end processing.CstF64	1	0.33483
29.2.1.2.1.7	protein.synthesis.ribosomal protein.eukaryotic.40S subunit.S7	3	0.337294
27.3.86	RNA.regulation of transcription.BSD domain containing family	1	0.337841
8.1.7	TCA / org transformation.TCA.succinate dehydrogenase	5	0.339299
1	PS	57	0.340195
13.1.6.1.6	amino acid metabolism.synthesis.aromatic aa.chorismate.5-enolpyruvylshikimate-3-phosphate synthase	2	0.340204
21.2.1.3	redox.ascorbate and glutathione.ascorbate.L-galactose-1-phosphate phosphatase	1	0.341401
3.8.2	minor CHO metabolism.galactose.alpha-galactosidases	3	0.341535
11.3	lipid metabolism.Phospholipid synthesis	32	0.341538
29.1.4	protein.aa activation.leucine-tRNA ligase	1	0.342238
10.5.1	cell wall.cell wall proteins.AGPs	29	0.34279
29.2.1.2.2.22	protein.synthesis.ribosomal protein.eukaryotic.60S subunit.L22	2	0.344457
13.1.2.3.4	amino acid metabolism.synthesis.glutamate family.arginine.acetylornithine aminotransferase	1	0.345828
34.5	transport.ammonium	5	0.347008
30.2.27	signalling.receptor kinases.C-Lectin	1	0.34767
30.2.7	signalling.receptor kinases.leucine rich repeat VII	3	0.348071
17.1.1.1.10	hormone metabolism.abscisic acid.synthesis-degradation.synthesis.9-cis-epoxycarotenoid dioxygenase	1	0.348286
4.1.10	glycolysis.cytosolic branch.aldolase	1	0.348902
12.2.1	N-metabolism.ammonia metabolism.glutamate synthase	2	0.350709
9.4	mitochondrial electron transport / ATP synthesis.alternative oxidase	2	0.350818
35.1.5	not assigned.no ontology.pentatricopeptide (PPR) repeat-containing protein	28	0.350865
28.1.3	DNA.synthesis/chromatin structure.histone	39	0.3521
13.2.3.2	amino acid metabolism.degradation.aspartate family.threonine	1	0.353079
27.3.73	RNA.regulation of transcription.Zn-finger(CCHC)	7	0.353502
23.3.1.2	nucleotide metabolism.salvage.phosphoribosyltransferases.hgprt	1	0.354323
29.1.9	protein.aa activation.valine-tRNA ligase	2	0.354605
9.2.1.2	mitochondrial electron transport / ATP synthesis.NADH-DH.type II.external	2	0.35466
4.2.8	glycolysis.plastid branch.glyceraldehyde 3-phosphate dehydrogenase (GAP-DH)	2	0.35477
13.2.4.1	amino acid metabolism.degradation.branched chain group.shared	6	0.356532
9.99	mitochondrial electron transport / ATP synthesis.unspecified	3	0.35979
2.1.1.3	major CHO metabolism.synthesis.sucrose.FBPase	1	0.360662
11.8.7	lipid metabolism.'exotics' (steroids, squalene etc).trans-2-enoyl-CoA reductase (NADPH)	1	0.360662
27.3.83	RNA.regulation of transcription.GRF zinc finger family	1	0.360977
29.2.1.1.3.2.28	protein.synthesis.ribosomal protein.prokaryotic.unknown organellar.50S subunit.L28	1	0.361686
29.2.1.99	protein.synthesis.ribosomal protein.unknown	5	0.361908
10.1.21	cell wall.precursor synthesis.phosphomannomutase	1	0.362633
29.2.1.2.1.15	protein.synthesis.ribosomal protein.eukaryotic.40S subunit.S15	2	0.362645
8	TCA / org transformation	54	0.36267
11.9.3.1	lipid metabolism.lipid degradation.lysophospholipases.phospholipase D	7	0.365587
13.1.3.6.1.3	amino acid metabolism.synthesis.aspartate family.misc.homoserine.homoserine dehydrogenase	1	0.366038
33.1	development.storage proteins	10	0.366513
13.2.2.3	amino acid metabolism.degradation.glutamate family.arginine	5	0.367117
17.3.1.2.2	hormone metabolism.brassinosteroid.synthesis-degradation.sterols.SMT2	3	0.367554
4.1.2	glycolysis.cytosolic branch.phosphoglucomutase (PGM)	2	0.369667
11.9.4	lipid metabolism.lipid degradation.beta-oxidation	23	0.369701
4.1.3	glycolysis.cytosolic branch.glucose-6-phosphate isomerase	1	0.369863
10.1.12.1	cell wall.precursor synthesis.KDO pathway.arabinose-5-phosphate isomerase	1	0.369863
3.8	minor CHO metabolism.galactose	5	0.371367
29.5.11.4.99	protein.degradation.ubiquitin.E3.unspecified	1	0.372346
27.3.4	RNA.regulation of transcription.ARF, Auxin Response Factor family	14	0.373652
13.2.6.2	amino acid metabolism.degradation.aromatic aa.tyrosine	6	0.373955
4.3.4	glycolysis.unclear/dually targeted.phosphofructokinase (PFK)	1	0.37484
26.3.3	misc.gluco-, galacto- and mannosidases.alpha-mannosidase	2	0.375174
34.1.1.3	transport.p- and v-ATPases.H+-transporting two-sector ATPase.subunit D	1	0.377911
16.2.1.5	secondary metabolism.phenylpropanoids.lignin biosynthesis.C3H	1	0.379533
1.1.1.1	PS.lightreaction.photosystem II.LHC-II	5	0.38036
29.3.4.3	protein.targeting.secretory pathway.vacuole	25	0.381252
21	redox	130	0.38239
17.7.1	hormone metabolism.jasmonate.synthesis-degradation	11	0.383077
29.2.1.1.2.1	protein.synthesis.ribosomal protein.prokaryotic.mitochondrion.30S subunit	7	0.383433
4.1.7	glycolysis.cytosolic branch.triosephosphate isomerase (TPI)	1	0.383771
26.2	misc.UDP glucosyl and glucoronyl transferases	69	0.383947
34.17	transport.peroxisomes	1	0.385737
15.2	metal handling.binding, chelation and storage	28	0.385944
28.2	DNA.repair	32	0.386346
29.2.1.2.1.2	protein.synthesis.ribosomal protein.eukaryotic.40S subunit.S2	6	0.386506
19.12	tetrapyrrole synthesis.magnesium-protoporphyrin IX monomethyl ester (oxidative) cyclase	1	0.38664
13.1.3.4.1	amino acid metabolism.synthesis.aspartate family.methionine.cystathionine gamma-synthase	1	0.388039
6.4	gluconeogenesis / glyoxylate cycle.PEPCK	1	0.388698
29.2.1.1.1.2.9	protein.synthesis.ribosomal protein.prokaryotic.chloroplast.50S subunit.L9	1	0.388698
1.3.8	PS.calvin cycle.transketolase	2	0.38919
7.2.1	OPP.non-reductive PP.transketolase	2	0.38919
23.5.3	nucleotide metabolism.deoxynucleotide metabolism.cytosine deaminase	2	0.38954
23.4	nucleotide metabolism.phosphotransfer and pyrophosphatases	25	0.389988
16.8.2	secondary metabolism.flavonoids.chalcones	3	0.390084
16.5.1.3	secondary metabolism.sulfur-containing.glucosinolates.degradation	9	0.390129
3.1.2.1	minor CHO metabolism.raffinose family.raffinose synthases.known	1	0.392832
29.2.1.99.1	protein.synthesis.ribosomal protein.unknown.small subunit	2	0.393815
35.1.26	not assigned.no ontology.DC1 domain containing protein	9	0.393942
27.1.3.14	RNA.processing.3' end processing.Clp1	1	0.394826
16.5.1.1.3	secondary metabolism.sulfur-containing.glucosinolates.synthesis.indole	4	0.395181
17.3.1.2	hormone metabolism.brassinosteroid.synthesis-degradation.sterols	11	0.395645
2.2.2.1	major CHO metabolism.degradation.starch.starch cleavage	6	0.395831
29	protein	2052	0.39599
30.2.5	signalling.receptor kinases.leucine rich repeat V	6	0.397125
16.5.1.3.1	secondary metabolism.sulfur-containing.glucosinolates.degradation.myrosinase	3	0.397133
20.2.2	stress.abiotic.cold	10	0.397858
29.5.11.2	protein.degradation.ubiquitin.E1	6	0.398115
29.2.1.2.1.10	protein.synthesis.ribosomal protein.eukaryotic.40S subunit.S10	3	0.399355
26.12	misc.peroxidases	42	0.401572
13.1.5.1.1	amino acid metabolism.synthesis.serine-glycine-cysteine group.serine.phosphoglycerate dehydrogenase	2	0.401616
16.8	secondary metabolism.flavonoids	27	0.401677
29.5.7	protein.degradation.metalloprotease	21	0.402781
25.9	C1-metabolism.dihydroneopterin aldolase	1	0.402947
27.3.59	RNA.regulation of transcription.Methyl binding domain proteins	8	0.40328
4.1.1	glycolysis.cytosolic branch.UGPase	2	0.403402
27.3.41	RNA.regulation of transcription.B3 transcription factor family	3	0.403431
30.2.19	signalling.receptor kinases.legume-lectin	5	0.403665
27.3.85	RNA.regulation of transcription.sigma like plant	1	0.404634
14	S-assimilation	11	0.407742
13.1.5.1	amino acid metabolism.synthesis.serine-glycine-cysteine group.serine	5	0.408358
1.1.5.3	PS.lightreaction.other electron carrier (ox/red).ferredoxin reductase	1	0.40887
10.1.5	cell wall.precursor synthesis.UXS	6	0.40941
18.3	Co-factor and vitamine metabolism.riboflavin	6	0.409584
27.3.64	RNA.regulation of transcription.PHOR1	6	0.410105
29.3.3	protein.targeting.chloroplast	28	0.412161
11.9.4.14	lipid metabolism.lipid degradation.beta-oxidation.enoyl isomerase	1	0.412362
16.1.1.10	secondary metabolism.isoprenoids.non-mevalonate pathway.geranylgeranyl pyrophosphate synthase	2	0.412523
10.5.2	cell wall.cell wall proteins.proline rich proteins	3	0.412692
16.2.1.4	secondary metabolism.phenylpropanoids.lignin biosynthesis.HCT	1	0.413473
11.1.1.2	lipid metabolism.FA synthesis and FA elongation.Acetyl CoA Carboxylation.heteromeric Complex	4	0.413969
29.1.19	protein.aa activation.arginine-tRNA ligase	4	0.414354
1.2.6	PS.photorespiration.hydroxypyruvate reductase	1	0.414843
11.9.4.9	lipid metabolism.lipid degradation.beta-oxidation.multifunctional	2	0.415064
27.2	RNA.transcription	47	0.416535
26.3	misc.gluco-, galacto- and mannosidases	43	0.416742
23.4.99	nucleotide metabolism.phosphotransfer and pyrophosphatases.misc	10	0.417444
29.2.1.2.2.6	protein.synthesis.ribosomal protein.eukaryotic.60S subunit.L6	4	0.419685
29.2.1.1.1.2.85	protein.synthesis.ribosomal protein.prokaryotic.chloroplast.50S subunit.PSRP5	1	0.420782
29.2.1.2.2.24	protein.synthesis.ribosomal protein.eukaryotic.60S subunit.L24	3	0.42098
13.2.4	amino acid metabolism.degradation.branched chain group	13	0.422602
29.2.1.1.2.1.31	protein.synthesis.ribosomal protein.prokaryotic.mitochondrion.30S subunit.S31	1	0.42338
13.1.6.3	amino acid metabolism.synthesis.aromatic aa.phenylalanine	5	0.423834
13.1.6.3.1	amino acid metabolism.synthesis.aromatic aa.phenylalanine.arogenate dehydratase / prephenate dehydratase	5	0.423834
9.5	mitochondrial electron transport / ATP synthesis.cytochrome c reductase	9	0.424927
10.3.2	cell wall.hemicellulose synthesis.glucuronoxylan	5	0.425078
17.3.1.2.5	hormone metabolism.brassinosteroid.synthesis-degradation.sterols.HYD1	1	0.425551
34.1.1.1	transport.p- and v-ATPases.H+-transporting two-sector ATPase.subunit B	3	0.425939
29.2.1.1.1.2.3	protein.synthesis.ribosomal protein.prokaryotic.chloroplast.50S subunit.L3	2	0.426308
10.1.12	cell wall.precursor synthesis.KDO pathway	3	0.426341
3.1.2	minor CHO metabolism.raffinose family.raffinose synthases	4	0.426449
29.2.1.2.2.82	protein.synthesis.ribosomal protein.eukaryotic.60S subunit.P2	3	0.426693
30.2.4	signalling.receptor kinases.leucine rich repeat IV	2	0.426924
15.3	metal handling.regulation	2	0.428466
16.8.1	secondary metabolism.flavonoids.anthocyanins	3	0.430021
10.1.30	cell wall.precursor synthesis.sugar kinases	2	0.431437
29.2.2.1	protein.synthesis.ribosome biogenesis.export from nucleus	6	0.433066
5	fermentation	12	0.433414
21.1.2	redox.thioredoxin.QSOX	2	0.433922
30.2.22	signalling.receptor kinases.proline extensin like	5	0.435693
16.8.5	secondary metabolism.flavonoids.isoflavones	4	0.435698
16.8.5.1	secondary metabolism.flavonoids.isoflavones.isoflavone reductase	4	0.435698
7.2.4	OPP.non-reductive PP.ribose 5-phosphate isomerase	2	0.436665
2.2.2.4	major CHO metabolism.degradation.starch.D enzyme	2	0.438227
3.2.2	minor CHO metabolism.trehalose.TPP	4	0.441586
29.2.1.2.1.3	protein.synthesis.ribosomal protein.eukaryotic.40S subunit.S3	3	0.442147
27.3.3	RNA.regulation of transcription.AP2/EREBP, APETALA2/Ethylene-responsive element binding protein family	31	0.442917
16.2.1.7	secondary metabolism.phenylpropanoids.lignin biosynthesis.CCR1	5	0.443823
17.7.1.5	hormone metabolism.jasmonate.synthesis-degradation.12-Oxo-PDA-reductase	4	0.444302
29.5.2	protein.degradation.autophagy	19	0.444635
2.2.1.3	major CHO metabolism.degradation.sucrose.invertases	7	0.445138
20	stress	381	0.447217
29.2.3.1	protein.synthesis.initiation.deoxyhypusine synthase	1	0.44843
27.3.25	RNA.regulation of transcription.MYB domain transcription factor family	38	0.450723
29.5.11.4.4	protein.degradation.ubiquitin.E3.APC	2	0.451545
11.1.9	lipid metabolism.FA synthesis and FA elongation.long chain fatty acid CoA ligase	8	0.454521
18.7	Co-factor and vitamine metabolism.iron-sulphur clusters	7	0.454647
34.2.1	transport.sugars.sucrose	4	0.454673
16.1.1.2	secondary metabolism.isoprenoids.non-mevalonate pathway.DXR	1	0.455907
21.2.1.2	redox.ascorbate and glutathione.ascorbate.GDP-L-galactose-hexose-1-phosphate guanyltransferase	2	0.457743
29.2.1.1.3.2.34	protein.synthesis.ribosomal protein.prokaryotic.unknown organellar.50S subunit.L34	1	0.458809
1.2.4.4	PS.photorespiration.glycine cleavage.H protein	1	0.459627
26.14	misc.oxygenases	3	0.461013
10.4.4	cell wall.pectin synthesis.Xylogalacturonan	1	0.464459
10.4.4.1	cell wall.pectin synthesis.Xylogalacturonan.Xylose Transferase	1	0.464459
35.1.7	not assigned.no ontology.AT hook motif-containing protein	2	0.465477
1.1.5.2	PS.lightreaction.other electron carrier (ox/red).ferredoxin	2	0.465865
13.1.2.3.23	amino acid metabolism.synthesis.glutamate family.arginine.argininosuccinate lyase	1	0.466749
27.3.75	RNA.regulation of transcription.GRP	2	0.467486
13.1.7.4	amino acid metabolism.synthesis.histidine.N'-5'-phosphoribosyl-formimino-5-aminoimidazole-4-carboxamide ribonucleotide isomerase	1	0.467666
34.1.1.2	transport.p- and v-ATPases.H+-transporting two-sector ATPase.subunit C	4	0.468389
27.3.61	RNA.regulation of transcription.NPR1/NIM1	1	0.469137
11.2.4	lipid metabolism.FA desaturation.omega 6 desaturase	2	0.47152
10.2.2	cell wall.cellulose synthesis.COBRA	3	0.473517
21.2.1	redox.ascorbate and glutathione.ascorbate	18	0.474961
20.1.5	stress.biotic.regulation of transcription	5	0.475994
16.1.1.5	secondary metabolism.isoprenoids.non-mevalonate pathway.MCS	1	0.476062
26.1	misc.misc2	19	0.476711
27.3.6	RNA.regulation of transcription.bHLH,Basic Helix-Loop-Helix family	49	0.476856
23.1.2.31	nucleotide metabolism.synthesis.purine.GMP synthetase	1	0.477268
27.3.22	RNA.regulation of transcription.HB,Homeobox transcription factor family	36	0.478025
30.2.12	signalling.receptor kinases.leucine rich repeat XII	1	0.478382
17.3.1.1.2	hormone metabolism.brassinosteroid.synthesis-degradation.BRs.DWF4	1	0.480896
11.9.3.2	lipid metabolism.lipid degradation.lysophospholipases.carboxylesterase	5	0.48186
13.1.2.3	amino acid metabolism.synthesis.glutamate family.arginine	6	0.482603
13.2	amino acid metabolism.degradation	50	0.483765
21.2.1.1	redox.ascorbate and glutathione.ascorbate.GME	1	0.485101
13.1.1.3.11	amino acid metabolism.synthesis.central amino acid metabolism.alanine.alanine-glyoxylate aminotransferase	3	0.486312
16.5.1.1.4.3	secondary metabolism.sulfur-containing.glucosinolates.synthesis.shared.UDP-glycosyltransferase	1	0.487633
29.2.1.1.3.2.33	protein.synthesis.ribosomal protein.prokaryotic.unknown organellar.50S subunit.L33	2	0.487977
17.1.2	hormone metabolism.abscisic acid.signal transduction	9	0.48814
29.2.1.1.3.2	protein.synthesis.ribosomal protein.prokaryotic.unknown organellar.50S subunit	27	0.489062
30.4.4	signalling.phosphinositides.phosphoinositide phospholipase C	4	0.489128
29.3.4.99	protein.targeting.secretory pathway.unspecified	57	0.48922
3.4.5	minor CHO metabolism.myo-inositol.inositol phosphatase	2	0.489773
11.9.2.2	lipid metabolism.lipid degradation.lipases.acylglycerol lipase	2	0.489906
26.25	misc.sulfotransferase	2	0.490572
13.1.6.1.2	amino acid metabolism.synthesis.aromatic aa.chorismate.3-dehydroquinate synthase	1	0.492247
29.2.1.1.3.2.4	protein.synthesis.ribosomal protein.prokaryotic.unknown organellar.50S subunit.L4	1	0.492247
11.2.3	lipid metabolism.FA desaturation.omega 3 desaturase	2	0.49244
3.7	minor CHO metabolism.sugar kinases	1	0.492814
3.4.1	minor CHO metabolism.myo-inositol.poly-phosphatases	3	0.493434
23.2.1	nucleotide metabolism.degradation.pyrimidine	5	0.493963
21.99	redox.misc	5	0.494725
35.1.23	not assigned.no ontology.aconitase C-terminal domain-containing protein	1	0.496315
34.19.4	transport.Major Intrinsic Proteins.SIP	3	0.497811
23.3.1.3	nucleotide metabolism.salvage.phosphoribosyltransferases.upp	5	0.498543
10.6	cell wall.degradation	42	0.499403
17.6.3	hormone metabolism.gibberelin.induced-regulated-responsive-activated	7	0.499867
27.3.71	RNA.regulation of transcription.SNF7	11	0.501811
35.1.41	not assigned.no ontology.hydroxyproline rich proteins	32	0.5029
9.9	mitochondrial electron transport / ATP synthesis.F1-ATPase	14	0.503162
13.1.4.1.1	amino acid metabolism.synthesis.branched chain group.common.acetolactate synthase	3	0.5032
23.1.2.1	nucleotide metabolism.synthesis.purine.amidophosphoribosyltransferase	1	0.504984
29.1.22	protein.aa activation.asparagine-tRNA ligase	3	0.50657
12.2.1.2	N-metabolism.ammonia metabolism.glutamate synthase.NADH dependent	1	0.507187
27.3.13	RNA.regulation of transcription.CCAAT box binding factor family, DR1	3	0.507345
3.2	minor CHO metabolism.trehalose	13	0.507349
13.2.5.2	amino acid metabolism.degradation.serine-glycine-cysteine group.glycine	3	0.508121
3.6	minor CHO metabolism.callose	8	0.508527
16.1.2.9	secondary metabolism.isoprenoids.mevalonate pathway.farnesyl pyrophosphate synthetase	2	0.509351
11.8.6	lipid metabolism.'exotics' (steroids, squalene etc).cycloartenol synthase	1	0.50978
17.6.1.12	hormone metabolism.gibberelin.synthesis-degradation.GA3 oxidase	1	0.50978
34.12	transport.metal	37	0.50982
16.8.4	secondary metabolism.flavonoids.flavonols	5	0.511125
12.2.1.1	N-metabolism.ammonia metabolism.glutamate synthase.ferredoxin dependent	1	0.511513
1.1.3	PS.lightreaction.cytochrome b6/f	2	0.514872
11.9.2	lipid metabolism.lipid degradation.lipases	14	0.516147
29.1.40	protein.aa activation.bifunctional aminoacyl-tRNA synthetase	2	0.517748
4.1.11	glycolysis.cytosolic branch.3-phosphoglycerate kinase (PGK)	1	0.519153
29.2.1.2.1	protein.synthesis.ribosomal protein.eukaryotic.40S subunit	90	0.519573
29.2.1.2.2.3	protein.synthesis.ribosomal protein.eukaryotic.60S subunit.L3	2	0.521456
27.3.21	RNA.regulation of transcription.GRAS transcription factor family	3	0.521966
17.3.2	hormone metabolism.brassinosteroid.signal transduction	15	0.525298
16.5.1.2.1	secondary metabolism.sulfur-containing.glucosinolates.regulation.aliphatic	1	0.525777
30.2.2	signalling.receptor kinases.leucine rich repeat II	10	0.525875
13.1.7.7	amino acid metabolism.synthesis.histidine.histidinol-phosphate aminotransferase	1	0.52695
30.2.9	signalling.receptor kinases.leucine rich repeat IX	3	0.530376
19.9	tetrapyrrole synthesis.protoporphyrin IX oxidase	1	0.530674
10.8	cell wall.pectin*esterases	27	0.531594
30.2.14	signalling.receptor kinases.leucine rich repeat XIV	2	0.5335
2.2.2	major CHO metabolism.degradation.starch	17	0.534598
29.2.1.2.2.26	protein.synthesis.ribosomal protein.eukaryotic.60S subunit.L26	2	0.535311
29.2.1.2.1.6	protein.synthesis.ribosomal protein.eukaryotic.40S subunit.S6	2	0.53552
23.4.1	nucleotide metabolism.phosphotransfer and pyrophosphatases.adenylate kinase	5	0.537042
29.1.17	protein.aa activation.glutamate-tRNA ligase	2	0.537126
9.8	mitochondrial electron transport / ATP synthesis.uncoupling protein	3	0.538112
1.3.5	PS.calvin cycle.TPI	1	0.538657
10.1.12.4	cell wall.precursor synthesis.KDO pathway.CMP-KDO Synthetase	1	0.538657
11.7	lipid metabolism.unassigned	1	0.539152
34.6	transport.sulphate	4	0.539446
29.2.1.2.2.12	protein.synthesis.ribosomal protein.eukaryotic.60S subunit.L12	3	0.540455
29.2.1.2.2.13	protein.synthesis.ribosomal protein.eukaryotic.60S subunit.L13	3	0.540913
23.3.2.2	nucleotide metabolism.salvage.nucleoside kinases.uridine kinase	2	0.541185
13.1.3.5.1	amino acid metabolism.synthesis.aspartate family.lysine.dihydrodipicolinate synthase	2	0.542167
3.1.1	minor CHO metabolism.raffinose family.galactinol synthases	4	0.542172
29.2.1.1.3.2.510	protein.synthesis.ribosomal protein.prokaryotic.unknown organellar.50S subunit.L10A	1	0.543316
29.4.1	protein.postranslational modification.kinase	78	0.544839
16.5.1.1.1.13	secondary metabolism.sulfur-containing.glucosinolates.synthesis.aliphatic.2-oxoglutarate-dependent dioxygenase	1	0.545803
11.9.3	lipid metabolism.lipid degradation.lysophospholipases	24	0.546494
26.13	misc.acid and other phosphatases	36	0.547156
35.1.21	not assigned.no ontology.epsin N-terminal homology (ENTH) domain-containing protein	12	0.548051
14.1	S-assimilation.ATPS	4	0.549991
4.1.8	glycolysis.cytosolic branch.glyceraldehyde 3-phosphate dehydrogenase (GAP-DH)	2	0.55055
16.5.1.1.4.2	secondary metabolism.sulfur-containing.glucosinolates.synthesis.shared.alkylthiohydroximate C-S lyase	1	0.551293
29.7.8	protein.glycosylation.alpha-1,6-mannosyl-glycoprotein-beta-1,2-N-acetylglucosaminyltransferase(GnTII)	3	0.552016
29.2.1.1.2.1.10	protein.synthesis.ribosomal protein.prokaryotic.mitochondrion.30S subunit.S10	1	0.552996
10.5.5	cell wall.cell wall proteins.RGP	3	0.553173
10.5.1.1	cell wall.cell wall proteins.AGPs.AGP	27	0.553301
30.9	signalling.lipids	3	0.55352
17.3.3	hormone metabolism.brassinosteroid.induced-regulated-responsive-activated	1	0.553597
30.2.17	signalling.receptor kinases.DUF 26	7	0.554137
29.2.1.2.1.18	protein.synthesis.ribosomal protein.eukaryotic.40S subunit.S18	3	0.554447
16.5.1.1.1.10	secondary metabolism.sulfur-containing.glucosinolates.synthesis.aliphatic.flavin-containing monooxygenase	2	0.555867
31.99	cell.unspecified	2	0.556009
13.1.5.1.2	amino acid metabolism.synthesis.serine-glycine-cysteine group.serine.phosphoserine aminotransferase	2	0.55672
29.4.1.52	protein.postranslational modification.kinase.receptor like cytoplasmatic kinase II	3	0.557348
16.1	secondary metabolism.isoprenoids	44	0.558115
18.2.1	Co-factor and vitamine metabolism.thiamine.thiamine diphosphokinase	1	0.559831
17.3.1.1	hormone metabolism.brassinosteroid.synthesis-degradation.BRs	9	0.563096
23.1.2.9	nucleotide metabolism.synthesis.purine.AICAR transformylase	1	0.563669
4.1.5	glycolysis.cytosolic branch.pyrophosphate-fructose-6-P phosphotransferase	4	0.565745
31.3	cell.cycle	64	0.567897
29.4.1.58	protein.postranslational modification.kinase.receptor like cytoplasmatic kinase VIII	7	0.568334
16.4.2	secondary metabolism.N misc.betaine	3	0.568731
16.4.2.1	secondary metabolism.N misc.betaine.betaine-aldehyde dehydrogenase	3	0.568731
26.3.2	misc.gluco-, galacto- and mannosidases.beta-galactosidase	10	0.570049
1.3.10	PS.calvin cycle.Rib5P Isomerase	1	0.570059
16.1.1.3	secondary metabolism.isoprenoids.non-mevalonate pathway.CMS	1	0.570161
32	micro RNA, natural antisense etc	37	0.570376
29.2.1.2.2.32	protein.synthesis.ribosomal protein.eukaryotic.60S subunit.L32	2	0.570596
29.1.10	protein.aa activation.methionine-tRNA ligase	2	0.571028
8.2.11	TCA / org transformation.other organic acid transformatons.atp-citrate lyase	5	0.571502
30.1	signalling.phosphorelay	3	0.572609
30.2.20	signalling.receptor kinases.wheat LRK10 like	4	0.57281
29.2.1.2.1.20	protein.synthesis.ribosomal protein.eukaryotic.40S subunit.S20	3	0.573374
29.2.1.2.2.40	protein.synthesis.ribosomal protein.eukaryotic.60S subunit.L40	2	0.573622
34.21	transport.calcium	12	0.573902
16.4	secondary metabolism.N misc	13	0.574588
11.1.1.1	lipid metabolism.FA synthesis and FA elongation.Acetyl CoA Carboxylation.homomeric Enzyme	1	0.574645
29.2.1.1.3.2.2	protein.synthesis.ribosomal protein.prokaryotic.unknown organellar.50S subunit.L2	1	0.576484
4.2.14	glycolysis.plastid branch.pyruvate kinase (PK)	4	0.577509
2.2.2.9	major CHO metabolism.degradation.starch.limit dextrinase/ pullulanase	1	0.578428
13.1.2.2	amino acid metabolism.synthesis.glutamate family.proline	2	0.579914
13.1.2.2.1	amino acid metabolism.synthesis.glutamate family.proline.delta 1-pyrroline-5-carboxylate synthetase	2	0.579914
22.1.6	polyamine metabolism.synthesis.spermidine synthase	2	0.579914
20.2.4	stress.abiotic.touch/wounding	8	0.580033
10.1.11	cell wall.precursor synthesis.UER	1	0.584485
12.1.1	N-metabolism.nitrate metabolism.NR	2	0.585801
27.3.46	RNA.regulation of transcription.DNA methyltransferases	2	0.585874
35.1.20	not assigned.no ontology.formin homology 2 domain-containing protein	5	0.586626
30.12	signalling.gravity	1	0.58737
27	RNA	1305	0.587938
23.1.2.20	nucleotide metabolism.synthesis.purine.adenylosuccinate synthase	1	0.588711
29.2.1.1.1.1.530	protein.synthesis.ribosomal protein.prokaryotic.chloroplast.30S subunit.S30A	1	0.588711
18.4.4	Co-factor and vitamine metabolism.pantothenate.pantoate beta-alanine ligase (PANC, pantothenate synthetase)	1	0.589538
29.5.11.4.3.3	protein.degradation.ubiquitin.E3.SCF.cullin	3	0.589675
29.2.1.1.1.2.17	protein.synthesis.ribosomal protein.prokaryotic.chloroplast.50S subunit.L17	1	0.591606
4.3.12	glycolysis.unclear/dually targeted.phosphoglycerate mutase	3	0.591646
10.1.2	cell wall.precursor synthesis.UGE	5	0.59194
29.1.6	protein.aa activation.lysine-tRNA ligase	2	0.592374
19.3	tetrapyrrole synthesis.GSA	1	0.592745
35.1.8	not assigned.no ontology.BSD domain-containing protein	4	0.593629
9.1.1	mitochondrial electron transport / ATP synthesis.NADH-DH.complex I	10	0.594453
13.1.5.3.1	amino acid metabolism.synthesis.serine-glycine-cysteine group.cysteine.OASTL	6	0.594786
29.2.1.2.1.31	protein.synthesis.ribosomal protein.eukaryotic.40S subunit.SA	2	0.595159
16.5.1.1.1.9	secondary metabolism.sulfur-containing.glucosinolates.synthesis.aliphatic.sulfotransferase	1	0.59596
1.1.2.1	PS.lightreaction.photosystem I.LHC-I	4	0.597159
16.2.1.1	secondary metabolism.phenylpropanoids.lignin biosynthesis.PAL	3	0.597755
29.2.1.2.2.8	protein.synthesis.ribosomal protein.eukaryotic.60S subunit.L8	2	0.598981
27.3.70	RNA.regulation of transcription.Silencing Group	3	0.600339
2.2	major CHO metabolism.degradation	34	0.600892
11.1.3	lipid metabolism.FA synthesis and FA elongation.ketoacyl ACP synthase	4	0.601062
11.1.11	lipid metabolism.FA synthesis and FA elongation.fatty acid elongase	1	0.602413
13.1.3.4.13	amino acid metabolism.synthesis.aspartate family.methionine.methionine S-methyltransferase	3	0.603652
26.9	misc.glutathione S transferases	35	0.604886
16.8.3.1	secondary metabolism.flavonoids.dihydroflavonols.dihydroflavonol 4-reductase	2	0.605399
10.8.1	cell wall.pectin*esterases.PME	16	0.606595
29.2.1.1.1.2.28	protein.synthesis.ribosomal protein.prokaryotic.chloroplast.50S subunit.L28	1	0.606907
3.5.1	minor CHO metabolism.others.Xylose isomerase	1	0.608164
13.1.7	amino acid metabolism.synthesis.histidine	7	0.608246
23.3.2	nucleotide metabolism.salvage.nucleoside kinases	5	0.609793
29.2.1.2.2.30	protein.synthesis.ribosomal protein.eukaryotic.60S subunit.L30	2	0.613558
34.2	transport.sugars	41	0.614226
13.1.1.1.2	amino acid metabolism.synthesis.central amino acid metabolism.GABA.GABA transaminase	1	0.614361
23.1.1.5	nucleotide metabolism.synthesis.pyrimidine.orotate phosphoribosyltransferase	1	0.616257
33.3	development.squamosa promoter binding like (SPL)	8	0.619169
29.5.3	protein.degradation.cysteine protease	32	0.622661
6.1	gluconeogenesis / glyoxylate cycle.citrate synthase	2	0.623262
18.3.1	Co-factor and vitamine metabolism.riboflavin.GTP cyclohydrolase II	2	0.624461
17.6.2	hormone metabolism.gibberelin.signal transduction	5	0.624607
29.2.1.1.3.1.16	protein.synthesis.ribosomal protein.prokaryotic.unknown organellar.30S subunit.S16	2	0.625511
29.2.1.2.1.17	protein.synthesis.ribosomal protein.eukaryotic.40S subunit.S17	5	0.62584
30.2.1	signalling.receptor kinases.leucine rich repeat I	3	0.625902
29.7.3	protein.glycosylation.mannosyl-oligosaccharide alpha-1,2-mannosidase	2	0.626036
29.2.1.2.1.21	protein.synthesis.ribosomal protein.eukaryotic.40S subunit.S21	2	0.626261
16.5.1.1.1.7	secondary metabolism.sulfur-containing.glucosinolates.synthesis.aliphatic.CYP83A1 phenylacetaldoxime monooxygenase	1	0.626306
10.8.99	cell wall.pectin*esterases.misc	3	0.626453
11.9.4.13	lipid metabolism.lipid degradation.beta-oxidation.acyl CoA reductase	3	0.626576
13.2.2.1	amino acid metabolism.degradation.glutamate family.glutamine	1	0.627686
27.3.30	RNA.regulation of transcription.Trihelix, Triple-Helix transcription factor family	12	0.628129
18.2	Co-factor and vitamine metabolism.thiamine	4	0.628492
29.2.1.1.1.2.34	protein.synthesis.ribosomal protein.prokaryotic.chloroplast.50S subunit.L34	1	0.628749
29.5.11.4.2	protein.degradation.ubiquitin.E3.RING	216	0.62925
29.4.1.53	protein.postranslational modification.kinase.receptor like cytoplasmatic kinase III	1	0.632262
12.2	N-metabolism.ammonia metabolism	9	0.632713
34.19.3	transport.Major Intrinsic Proteins.NIP	3	0.633642
2.2.2.1.2	major CHO metabolism.degradation.starch.starch cleavage.beta amylase	4	0.633924
27.3.34	RNA.regulation of transcription.Orphan family	4	0.634831
29.5.4	protein.degradation.aspartate protease	21	0.636053
17.3.1.1.3	hormone metabolism.brassinosteroid.synthesis-degradation.BRs.CPD	1	0.636104
23.2	nucleotide metabolism.degradation	23	0.636206
17.2.2	hormone metabolism.auxin.signal transduction	19	0.637209
11.9.3.3	lipid metabolism.lipid degradation.lysophospholipases.glycerophosphodiester phosphodiesterase	6	0.638648
29.6	protein.folding	42	0.638953
16.7	secondary metabolism.wax	4	0.640447
27.3.57	RNA.regulation of transcription.JUMONJI family	10	0.64097
27.1.2	RNA.processing.RNA helicase	22	0.642331
11.9	lipid metabolism.lipid degradation	62	0.643049
29.3.1	protein.targeting.nucleus	31	0.645215
10.3.1	cell wall.hemicellulose synthesis.xyloglucan	1	0.646288
10.3.1.1	cell wall.hemicellulose synthesis.xyloglucan.XXXG galactose Transferase	1	0.646288
27.3.67	RNA.regulation of transcription.putative transcription regulator	83	0.646362
27.3.52	RNA.regulation of transcription.Global transcription factor group	9	0.646712
27.3.15	RNA.regulation of transcription.CCAAT box binding factor family, HAP3	5	0.646968
29.2.1.2.2.15	protein.synthesis.ribosomal protein.eukaryotic.60S subunit.L15	2	0.647275
27.3.50	RNA.regulation of transcription.General Transcription	17	0.647501
29.2.2.2.2	protein.synthesis.ribosome biogenesis.Assembly factors.GTPases	1	0.648118
29.7.7	protein.glycosylation.mannosyl-oligosaccharide-1,3-1,6-alpha-mannosidase(GMII)	1	0.648118
18.8	Co-factor and vitamine metabolism.ubiquinone	1	0.649411
18.8.1	Co-factor and vitamine metabolism.ubiquinone.hexaprenyldihydroxybenzoate methyltransferase	1	0.649411
29.2.1.2.2.21	protein.synthesis.ribosomal protein.eukaryotic.60S subunit.L21	4	0.651256
27.3.55	RNA.regulation of transcription.HDA	12	0.65167
23.1.2.2	nucleotide metabolism.synthesis.purine.GAR Synthetase	1	0.652107
1.1.40	PS.lightreaction.cyclic electron flow-chlororespiration	2	0.653528
26.28	misc.GDSL-motif lipase	17	0.65381
11.9.4.2	lipid metabolism.lipid degradation.beta-oxidation.acyl CoA DH	6	0.656538
16.5.1.1.3.3	secondary metabolism.sulfur-containing.glucosinolates.synthesis.indole.indole-3-methyl-desulfoglucosinolate sulfotransferase	1	0.65654
31.2.5	cell.division.plastid	3	0.657916
10.3	cell wall.hemicellulose synthesis	9	0.659319
31.1	cell.organisation	199	0.659358
16.1.2	secondary metabolism.isoprenoids.mevalonate pathway	16	0.660968
29.2.1.2.2.510	protein.synthesis.ribosomal protein.eukaryotic.60S subunit.L10A	2	0.661878
29.2.1.2.2.523	protein.synthesis.ribosomal protein.eukaryotic.60S subunit.L23A	2	0.662031
34.1	transport.p- and v-ATPases	37	0.662336
13.1.3.5.5	amino acid metabolism.synthesis.aspartate family.lysine.diaminopimelate decarboxylase	2	0.6628
17.5.1.2	hormone metabolism.ethylene.synthesis-degradation.1-aminocyclopropane-1-carboxylate oxidase	5	0.664244
34.15	transport.potassium	20	0.664672
11.1.7	lipid metabolism.FA synthesis and FA elongation.ACP thioesterase	3	0.666006
17.1.1.2	hormone metabolism.abscisic acid.synthesis-degradation.degradation	1	0.666421
17.1.1.2.1	hormone metabolism.abscisic acid.synthesis-degradation.degradation.8-hydroxylase	1	0.666421
12.2.2	N-metabolism.ammonia metabolism.glutamine synthetase	5	0.666484
13.1.4.4	amino acid metabolism.synthesis.branched chain group.leucine specific	4	0.666925
35.1.1	not assigned.no ontology.ABC1 family protein	7	0.66743
13.1.3.6	amino acid metabolism.synthesis.aspartate family.misc	7	0.66879
13.1.3.6.1	amino acid metabolism.synthesis.aspartate family.misc.homoserine	7	0.66879
16.1.4.3	secondary metabolism.isoprenoids.carotenoids.zeta-carotene desaturase	1	0.669473
3.1.2.2	minor CHO metabolism.raffinose family.raffinose synthases.putative	3	0.670917
1.2.4	PS.photorespiration.glycine cleavage	4	0.671015
35.1	not assigned.no ontology	1056	0.671492
4.2.2	glycolysis.plastid branch.phosphoglucomutase (PGM)	1	0.671656
16.5.1.2.3	secondary metabolism.sulfur-containing.glucosinolates.regulation.indole	2	0.674598
27.3.63	RNA.regulation of transcription.PHD finger transcription factor	4	0.674623
11.8.2	lipid metabolism.'exotics' (steroids, squalene etc).methylsterol monooxygenase	4	0.674951
29.5.11.4.3.4	protein.degradation.ubiquitin.E3.SCF.RBX	1	0.675374
28.1.3.1	DNA.synthesis/chromatin structure.histone.H1	4	0.676211
17.7.1.3	hormone metabolism.jasmonate.synthesis-degradation.allene oxidase synthase	1	0.679539
29.2.2.2.1	protein.synthesis.ribosome biogenesis.Assembly factors.DExD-box helicases	4	0.680488
20.1.3.1	stress.biotic.signalling.MLO-like	8	0.68177
35.1.13	not assigned.no ontology.SET domain-containing protein	1	0.684154
31.2	cell.division	56	0.686134
26.4	misc.beta 1,3 glucan hydrolases	20	0.686281
29.2.1.1.1.2.18	protein.synthesis.ribosomal protein.prokaryotic.chloroplast.50S subunit.L18	1	0.686576
30.2.26	signalling.receptor kinases.crinkly like	2	0.687256
13.1.3.4.3	amino acid metabolism.synthesis.aspartate family.methionine.methionine synthase	1	0.688009
17.3.1.2.3	hormone metabolism.brassinosteroid.synthesis-degradation.sterols.CYP51	1	0.688009
30.2.8.2	signalling.receptor kinases.leucine rich repeat VIII.VIII-2	7	0.688526
13.1.4.4.3	amino acid metabolism.synthesis.branched chain group.leucine specific.3-isopropylmalate dehydrogenase	3	0.688787
10.1.30.3	cell wall.precursor synthesis.sugar kinases.glucuronic acid kinase	1	0.689442
11.1.31	lipid metabolism.FA synthesis and FA elongation.pyruvate DH	3	0.689743
29.2.1.2.1.24	protein.synthesis.ribosomal protein.eukaryotic.40S subunit.S24	2	0.690922
28	DNA	210	0.69181
27.3.60	RNA.regulation of transcription.NIN-like bZIP-related family	4	0.692939
7.3	OPP.electron transfer	3	0.693378
23.1.99	nucleotide metabolism.synthesis.unspecified	2	0.693735
16.1.2.4	secondary metabolism.isoprenoids.mevalonate pathway.mevalonate kinase	1	0.694304
1.3.4	PS.calvin cycle.GAP	1	0.695521
23.2.1.4	nucleotide metabolism.degradation.pyrimidine.dihydropyrimidinase	1	0.695521
29.5.11.1	protein.degradation.ubiquitin.ubiquitin	21	0.696147
1.3.6	PS.calvin cycle.aldolase	1	0.696628
25.4	C1-metabolism.5-formyltetrahydrofolate cyclo-ligase	1	0.696628
2.2.1.1	major CHO metabolism.degradation.sucrose.fructokinase	3	0.696893
29.2.1.1.3.2.25	protein.synthesis.ribosomal protein.prokaryotic.unknown organellar.50S subunit.L25	1	0.698069
16.2.1.3	secondary metabolism.phenylpropanoids.lignin biosynthesis.4CL	5	0.698387
29.2.1.99.99	protein.synthesis.ribosomal protein.unknown.unknown	2	0.69859
29.2.1.1.1.2.11	protein.synthesis.ribosomal protein.prokaryotic.chloroplast.50S subunit.L11	2	0.700002
29.5.11.4	protein.degradation.ubiquitin.E3	340	0.700761
29.3.2	protein.targeting.mitochondria	29	0.70099
13.1.7.2	amino acid metabolism.synthesis.histidine.bifunctional phosphoribosyl-ATP diphosphatase and phosphoribosyl-AMP cyclohydrolase	1	0.702063
29.1.30	protein.aa activation.pseudouridylate synthase	4	0.704917
23.1.1.3	nucleotide metabolism.synthesis.pyrimidine.dihydroorotase	1	0.705398
29.2.1.2.2.28	protein.synthesis.ribosomal protein.eukaryotic.60S subunit.L28	2	0.706368
4.2.12	glycolysis.plastid branch.phosphoglycerate mutase	1	0.707068
18.6.1	Co-factor and vitamine metabolism.biotin.biotin synthase	1	0.708627
16.5.1.3.3	secondary metabolism.sulfur-containing.glucosinolates.degradation.nitrilase	4	0.709093
12.1	N-metabolism.nitrate metabolism	3	0.709277
4.2.4	glycolysis.plastid branch.phosphofructokinase (PFK)	2	0.709677
19.21	tetrapyrrole synthesis.heme oxygenase	1	0.709742
11.1.1.2.1	lipid metabolism.FA synthesis and FA elongation.Acetyl CoA Carboxylation.heteromeric Complex.alpha Carboxyltransferase	1	0.710188
11.1.12	lipid metabolism.FA synthesis and FA elongation.ACP protein	7	0.711049
29.2.1.2.2.19	protein.synthesis.ribosomal protein.eukaryotic.60S subunit.L19	3	0.712305
1.1.4.9	PS.lightreaction.ATP synthase.subunit B_ (ATPX)	1	0.712867
29.2.1.1.1.2.29	protein.synthesis.ribosomal protein.prokaryotic.chloroplast.50S subunit.L29	1	0.712867
5.1	fermentation.LDH	1	0.715102
16.2.1.10	secondary metabolism.phenylpropanoids.lignin biosynthesis.CAD	3	0.715724
26.23	misc.rhodanese	2	0.716548
13.1.6.5.3	amino acid metabolism.synthesis.aromatic aa.tryptophan.phosphoribosyanthranilate isomerase	1	0.719355
13.1.6.1.1	amino acid metabolism.synthesis.aromatic aa.chorismate.3-deoxy-D-arabino-heptulosonate 7-phosphate synthase	3	0.721091
11.8.3	lipid metabolism.'exotics' (steroids, squalene etc).UDP-glucose:sterol glucosyltransferase	2	0.722173
29.2.1.2.2.527	protein.synthesis.ribosomal protein.eukaryotic.60S subunit.L27A	2	0.722411
11.3.3	lipid metabolism.Phospholipid synthesis.phosphatidate cytidylyltransferase	4	0.722516
29.3	protein.targeting	223	0.722616
24.1	Biodegradation of Xenobiotics.hydroxyacylglutathione hydrolase	5	0.722635
11.3.6	lipid metabolism.Phospholipid synthesis.choline-phosphate cytidylyltransferase	2	0.725031
27.3.2	RNA.regulation of transcription.Alfin-like	6	0.725634
22.1.2	polyamine metabolism.synthesis.SAM decarboxylase	2	0.726064
8.2.4	TCA / org transformation.other organic acid transformatons.IDH	2	0.727734
16.8.4.2	secondary metabolism.flavonoids.flavonols.flavonol 3-O-glycosyltransferase	1	0.728224
34.14	transport.unspecified cations	23	0.728688
13.1.3.4.11	amino acid metabolism.synthesis.aspartate family.methionine.S-adenosylmethionine synthetase	2	0.730758
29.2.1.2.2.141	protein.synthesis.ribosomal protein.eukaryotic.60S subunit.L4/L1	2	0.731794
16.5.1.1.3.1	secondary metabolism.sulfur-containing.glucosinolates.synthesis.indole.CYP79B2 monooxygenase	1	0.732729
6	gluconeogenesis / glyoxylate cycle	6	0.735107
16.1.2.2	secondary metabolism.isoprenoids.mevalonate pathway.HMG-CoA synthase	1	0.735324
23.1.2.6	nucleotide metabolism.synthesis.purine.AIR carboxylase	1	0.735775
1.2.2	PS.photorespiration.glycolate oxydase	2	0.736021
23.1.2.4	nucleotide metabolism.synthesis.purine.FGAR amidotransferase	1	0.736678
11.3.5	lipid metabolism.Phospholipid synthesis.diacylglycerol kinase	5	0.737492
26.27	misc.calcineurin-like phosphoesterase family protein	3	0.738382
13.1.2	amino acid metabolism.synthesis.glutamate family	8	0.740432
16.2.1.2	secondary metabolism.phenylpropanoids.lignin biosynthesis.C4H	1	0.740522
30.2.8	signalling.receptor kinases.leucine rich repeat VIII	9	0.740661
29.2.1.1.2.1.2	protein.synthesis.ribosomal protein.prokaryotic.mitochondrion.30S subunit.S2	1	0.744031
20.2.1	stress.abiotic.heat	90	0.74435
29.2.1.2.2.11	protein.synthesis.ribosomal protein.eukaryotic.60S subunit.L11	2	0.747628
29.7	protein.glycosylation	33	0.749663
29.5.11.20	protein.degradation.ubiquitin.proteasom	56	0.75032
23.4.2	nucleotide metabolism.phosphotransfer and pyrophosphatases.guanylate kinase	2	0.750438
27.3.68	RNA.regulation of transcription.PWWP domain protein	5	0.751431
35.1.42	not assigned.no ontology.proline rich family	17	0.7515
29.2.1.1.3.2.17	protein.synthesis.ribosomal protein.prokaryotic.unknown organellar.50S subunit.L17	2	0.752045
1.1.2.2	PS.lightreaction.photosystem I.PSI polypeptide subunits	3	0.75331
13.1.6.5.5	amino acid metabolism.synthesis.aromatic aa.tryptophan.tryptophan synthase	4	0.753879
17.5.1	hormone metabolism.ethylene.synthesis-degradation	17	0.755116
3.8.1	minor CHO metabolism.galactose.galactokinases	1	0.756414
29.8	protein.assembly and cofactor ligation	7	0.756497
29.2.1.2.2.23	protein.synthesis.ribosomal protein.eukaryotic.60S subunit.L23	3	0.756596
23.4.4	nucleotide metabolism.phosphotransfer and pyrophosphatases.thymidylate kinase	1	0.756642
26	misc	544	0.759085
26.17	misc.dynamin	7	0.760462
27.1.3.15	RNA.processing.3' end processing.Pcf11p	4	0.760658
35.1.40	not assigned.no ontology.glycine rich proteins	40	0.76082
29.2.1.2.2.83	protein.synthesis.ribosomal protein.eukaryotic.60S subunit.P3	2	0.761227
29.2.99	protein.synthesis.misc	3	0.761665
22	polyamine metabolism	10	0.762349
22.1	polyamine metabolism.synthesis	10	0.762349
29.2.3	protein.synthesis.initiation	65	0.762636
20.1.3	stress.biotic.signalling	18	0.764245
29.2.1.1.1.2.10	protein.synthesis.ribosomal protein.prokaryotic.chloroplast.50S subunit.L10	1	0.764513
23.5	nucleotide metabolism.deoxynucleotide metabolism	7	0.765988
3.1.1.1	minor CHO metabolism.raffinose family.galactinol synthases.known	2	0.767853
16.2.1.9	secondary metabolism.phenylpropanoids.lignin biosynthesis.COMT	1	0.769431
29.2.1.2.1.30	protein.synthesis.ribosomal protein.eukaryotic.40S subunit.S30	3	0.769586
29.2.4	protein.synthesis.elongation	28	0.770393
34.3	transport.H+ transporting pyrophosphatase	2	0.770848
22.1.5	polyamine metabolism.synthesis.N-carbamoylputrescine amidohydrolase	1	0.772524
35.1.6	not assigned.no ontology.Toll-Interleukin-Resistance (TIR) domain-containing protein	2	0.772793
27.1.3.16	RNA.processing.3' end processing.Symplekin	2	0.773036
13.1.3.6.1.1	amino acid metabolism.synthesis.aspartate family.misc.homoserine.aspartate kinase	4	0.773814
33.99	development.unspecified	298	0.775218
29.2.1.99.2	protein.synthesis.ribosomal protein.unknown.large subunit	1	0.775736
29.2.1.99.2.23	protein.synthesis.ribosomal protein.unknown.large subunit.L23	1	0.775736
29.2.1.1.3.2.10	protein.synthesis.ribosomal protein.prokaryotic.unknown organellar.50S subunit.L10	1	0.776768
13.1.1.2	amino acid metabolism.synthesis.central amino acid metabolism.aspartate	6	0.777701
13.1.1.2.1	amino acid metabolism.synthesis.central amino acid metabolism.aspartate.aspartate aminotransferase	6	0.777701
23.1.1	nucleotide metabolism.synthesis.pyrimidine	10	0.778398
13.1.3.5.2	amino acid metabolism.synthesis.aspartate family.lysine.dihydrodipicolinate reductase	1	0.778836
29.2.1.2.1.12	protein.synthesis.ribosomal protein.eukaryotic.40S subunit.S12	2	0.779123
29.2.1.1.3.2.1	protein.synthesis.ribosomal protein.prokaryotic.unknown organellar.50S subunit.L1	1	0.780559
27.3.37	RNA.regulation of transcription.AS2,Lateral Organ Boundaries Gene Family	6	0.780797
29.1	protein.aa activation	48	0.780896
23.1.3	nucleotide metabolism.synthesis.PRS-PP	4	0.780934
3.2.3	minor CHO metabolism.trehalose.potential TPS/TPP	7	0.782552
11.8.8	lipid metabolism.'exotics' (steroids, squalene etc).squalene synthase	1	0.78309
13.1.4.1.2	amino acid metabolism.synthesis.branched chain group.common.ketol-acid reductoisomerase	1	0.785046
8.1.4	TCA / org transformation.TCA.IDH	5	0.785777
13.1.6.1.5	amino acid metabolism.synthesis.aromatic aa.chorismate.shikimate kinase	3	0.786695
30	signalling	601	0.787579
8.2.9	TCA / org transformation.other organic acid transformatons.cyt MDH	3	0.787627
27.1.3.1	RNA.processing.3' end processing.PAP	3	0.787893
29.2.1.1.3.2.32	protein.synthesis.ribosomal protein.prokaryotic.unknown organellar.50S subunit.L32	1	0.789079
13.1.4.5	amino acid metabolism.synthesis.branched chain group.isoleucine specific	1	0.790002
13.1.4.5.1	amino acid metabolism.synthesis.branched chain group.isoleucine specific.threonine ammonia-lyase	1	0.790002
34.2	transport.porins	3	0.790156
23.5.4	nucleotide metabolism.deoxynucleotide metabolism.ribonucleoside-diphosphate reductase	3	0.791555
2.2.1.99	major CHO metabolism.degradation.sucrose.misc	1	0.791733
10.4	cell wall.pectin synthesis	7	0.792136
29.2.1	protein.synthesis.ribosomal protein	327	0.793397
27.3.23	RNA.regulation of transcription.HSF,Heat-shock transcription factor family	5	0.793618
29.2.1.2.2.5	protein.synthesis.ribosomal protein.eukaryotic.60S subunit.L5	2	0.794358
29.2.1.1.1.2.12	protein.synthesis.ribosomal protein.prokaryotic.chloroplast.50S subunit.L12	5	0.79615
29.4.1.51	protein.postranslational modification.kinase.receptor like cytoplasmatic kinase I	3	0.79629
16.5.1.3.2	secondary metabolism.sulfur-containing.glucosinolates.degradation.nitrilespecifier protein	2	0.796482
4.1.4	glycolysis.cytosolic branch.phosphofructokinase (PFK)	2	0.796973
29.5.11.3	protein.degradation.ubiquitin.E2	35	0.799787
29.2.1.2.1.53	protein.synthesis.ribosomal protein.eukaryotic.40S subunit.S3A	2	0.800081
29.2.1.1.1.2	protein.synthesis.ribosomal protein.prokaryotic.chloroplast.50S subunit	37	0.800529
29.2.1.2.1.19	protein.synthesis.ribosomal protein.eukaryotic.40S subunit.S19	4	0.800665
16.1.3.3	secondary metabolism.isoprenoids.tocopherol biosynthesis.MPBQ/MSBQ methyltransferase	1	0.803644
29.1.5	protein.aa activation.isoleucine-tRNA ligase	2	0.80434
16.1.5	secondary metabolism.isoprenoids.terpenoids	6	0.805361
13.1.6.5.2	amino acid metabolism.synthesis.aromatic aa.tryptophan.anthranilate phosphoribosyltransferase	2	0.805405
34.19	transport.Major Intrinsic Proteins	25	0.80588
11.1.30	lipid metabolism.FA synthesis and FA elongation.pyruvate kinase	2	0.808276
29.5.11.4.1	protein.degradation.ubiquitin.E3.HECT	5	0.809362
31.5	cell.cell death	4	0.809709
31.5.1	cell.cell death.plants	4	0.809709
16.1.2.1	secondary metabolism.isoprenoids.mevalonate pathway.acetyl-CoA C-acyltransferase	2	0.812217
13.2.4.5	amino acid metabolism.degradation.branched chain group.isoleucine	1	0.813043
16.2	secondary metabolism.phenylpropanoids	41	0.81348
29.5.11.4.3.1	protein.degradation.ubiquitin.E3.SCF.SKP	7	0.81443
23.4.10	nucleotide metabolism.phosphotransfer and pyrophosphatases.nucleoside diphosphate kinase	3	0.8149
29.1.7	protein.aa activation.alanine-tRNA ligase	1	0.814903
2.2.2.2	major CHO metabolism.degradation.starch.starch phosphorylase	1	0.820605
22.1.3	polyamine metabolism.synthesis.arginine decarboxylase	2	0.822255
16.4.3	secondary metabolism.N misc.cyanogenic glycosides	1	0.822819
16.4.3.1	secondary metabolism.N misc.cyanogenic glycosides.cyanase	1	0.822819
17.3.1.2.7	hormone metabolism.brassinosteroid.synthesis-degradation.sterols.DWF5	1	0.824218
9	mitochondrial electron transport / ATP synthesis	93	0.824601
11.1.8	lipid metabolism.FA synthesis and FA elongation.acyl coa ligase	9	0.824664
27.3.18	RNA.regulation of transcription.E2F/DP transcription factor family	3	0.824986
29.2.1.1.2.1.11	protein.synthesis.ribosomal protein.prokaryotic.mitochondrion.30S subunit.S11	1	0.825851
29.2.1.1.2.2	protein.synthesis.ribosomal protein.prokaryotic.mitochondrion.50S subunit	2	0.826378
13.2.6	amino acid metabolism.degradation.aromatic aa	15	0.826905
17.5.2	hormone metabolism.ethylene.signal transduction	20	0.827605
35.1.19	not assigned.no ontology.C2 domain-containing protein	23	0.827784
4.2	glycolysis.plastid branch	11	0.827963
9.7	mitochondrial electron transport / ATP synthesis.cytochrome c oxidase	16	0.828659
23.3.2.3	nucleotide metabolism.salvage.nucleoside kinases.thymidine kinase	1	0.830053
7	OPP	24	0.830512
29.2.1.2.2.536	protein.synthesis.ribosomal protein.eukaryotic.60S subunit.L36A	2	0.83191
13.1.3.4.2	amino acid metabolism.synthesis.aspartate family.methionine.cystathionine beta-lyase	1	0.832038
16.1	secondary metabolism.simple phenols	7	0.835769
29.2.1.1.1.2.22	protein.synthesis.ribosomal protein.prokaryotic.chloroplast.50S subunit.L22	2	0.836043
1.2.7	PS.photorespiration.glycerate kinase	1	0.836247
2.2.1.5	major CHO metabolism.degradation.sucrose.Susy	4	0.837923
21.1.1	redox.thioredoxin.PDIL	11	0.838011
11.2.2	lipid metabolism.FA desaturation.a hydroxylase	2	0.839436
16.1.1.6	secondary metabolism.isoprenoids.non-mevalonate pathway.HDS	1	0.839524
13.1.6.2	amino acid metabolism.synthesis.aromatic aa.phenylalanine and tyrosine	4	0.839562
29.1.1	protein.aa activation.tyrosine-tRNA ligase	2	0.83985
34.98	transport.membrane system unknown	3	0.840912
3.4	minor CHO metabolism.myo-inositol	12	0.84119
11.6	lipid metabolism.lipid transfer proteins etc	11	0.842037
25.1	C1-metabolism.glycine hydroxymethyltransferase	6	0.842154
29.4.1.54	protein.postranslational modification.kinase.receptor like cytoplasmatic kinase IV	2	0.842501
10.1.7	cell wall.precursor synthesis.GMD	2	0.845236
9.6	mitochondrial electron transport / ATP synthesis.cytochrome c	7	0.84622
7.2.2	OPP.non-reductive PP.transaldolase	2	0.846314
1.1.2	PS.lightreaction.photosystem I	7	0.846353
29.2.1.2.1.5	protein.synthesis.ribosomal protein.eukaryotic.40S subunit.S5	2	0.846645
27.3.72	RNA.regulation of transcription.Transcriptional Adaptor Zinc Bundle (TAZ) domain family	1	0.847142
34.23	transport.hormones	1	0.849371
34.23.1	transport.hormones.auxin	1	0.849371
29.2.1.1.1.2.21	protein.synthesis.ribosomal protein.prokaryotic.chloroplast.50S subunit.L21	2	0.849383
13.1	amino acid metabolism.synthesis	130	0.849874
13.1.3.5.4	amino acid metabolism.synthesis.aspartate family.lysine.diaminopimelate epimerase	1	0.850898
11.9.2.1	lipid metabolism.lipid degradation.lipases.triacylglycerol lipase	8	0.851047
8.1.1.2	TCA / org transformation.TCA.pyruvate DH.E2	4	0.851231
27.1.3.8	RNA.processing.3' end processing.CstF77	1	0.851367
1.1.4	PS.lightreaction.ATP synthase	4	0.855049
16.1.1.1	secondary metabolism.isoprenoids.non-mevalonate pathway.DXS	1	0.855949
2.1.2.1	major CHO metabolism.synthesis.starch.AGPase	4	0.857401
11.1.1.2.4	lipid metabolism.FA synthesis and FA elongation.Acetyl CoA Carboxylation.heteromeric Complex.Biotin Carboxylase	1	0.857713
1.2.3	PS.photorespiration.aminotransferases peroxisomal	1	0.85936
13.1.5.2.3	amino acid metabolism.synthesis.serine-glycine-cysteine group.glycine.serine glyoxylate aminotransferase	1	0.85936
7.1.1	OPP.oxidative PP.G6PD	4	0.859518
27.3.44	RNA.regulation of transcription.Chromatin Remodeling Factors	15	0.861304
9.1.2	mitochondrial electron transport / ATP synthesis.NADH-DH.localisation not clear	21	0.861609
34.19.2	transport.Major Intrinsic Proteins.TIP	6	0.861624
8.1.5	TCA / org transformation.TCA.2-oxoglutarate dehydrogenase	3	0.862407
23.1.2.3	nucleotide metabolism.synthesis.purine.GAR transformylase	1	0.863008
8.1.8	TCA / org transformation.TCA.fumarase	1	0.864421
10.1.3	cell wall.precursor synthesis.AXS	2	0.864516
29.2.1.2.2.27	protein.synthesis.ribosomal protein.eukaryotic.60S subunit.L27	2	0.865849
13.1.5.1.3	amino acid metabolism.synthesis.serine-glycine-cysteine group.serine.phosphoserine phosphatase	1	0.865953
29.5.11	protein.degradation.ubiquitin	514	0.867126
23.2.1.5	nucleotide metabolism.degradation.pyrimidine.beta-ureidopropionase	1	0.867602
13.1.3.6.1.2	amino acid metabolism.synthesis.aspartate family.misc.homoserine.aspartate semialdehyde dehydrogenase	1	0.868428
8.1.6	TCA / org transformation.TCA.succinyl-CoA ligase	3	0.868801
29.2.1.2.2.17	protein.synthesis.ribosomal protein.eukaryotic.60S subunit.L17	2	0.868849
29.2.1.1.1.1.10	protein.synthesis.ribosomal protein.prokaryotic.chloroplast.30S subunit.S10	1	0.869489
26.19	misc.plastocyanin-like	15	0.869613
13.2.2	amino acid metabolism.degradation.glutamate family	8	0.869691
35.1.25	not assigned.no ontology.paired amphipathic helix repeat-containing protein	3	0.87166
29.3.5	protein.targeting.peroxisomes	10	0.873394
29.2.1.2.2.41	protein.synthesis.ribosomal protein.eukaryotic.60S subunit.L41	3	0.873568
9.1	mitochondrial electron transport / ATP synthesis.NADH-DH	31	0.873581
29.2.1.2.1.8	protein.synthesis.ribosomal protein.eukaryotic.40S subunit.S8	3	0.873704
35	not assigned	3394	0.874852
1.2.4.1	PS.photorespiration.glycine cleavage.P subunit	2	0.874855
29.2.1.99.1.4	protein.synthesis.ribosomal protein.unknown.small subunit.S4	1	0.877395
18.1	Co-factor and vitamine metabolism.molybdenum cofactor	5	0.877804
16.5.1.1.1.5	secondary metabolism.sulfur-containing.glucosinolates.synthesis.aliphatic.methylthioalkylmalate dehydrogenase (MAM-D)	2	0.879865
28.1	DNA.synthesis/chromatin structure	136	0.880935
8.1.2	TCA / org transformation.TCA.CS	1	0.881293
26.3.1	misc.gluco-, galacto- and mannosidases.alpha-galactosidase	4	0.882637
28.99	DNA.unspecified	42	0.884707
29.5.11.4.5.2	protein.degradation.ubiquitin.E3.BTB/POZ Cullin3.BTB/POZ	9	0.884761
8.1	TCA / org transformation.TCA	35	0.884828
4.1.15	glycolysis.cytosolic branch.phospho-enol-pyruvate carboxylase (PEPC)	3	0.886325
16.5.1.1.4	secondary metabolism.sulfur-containing.glucosinolates.synthesis.shared	3	0.888443
13.99	amino acid metabolism.misc	5	0.888803
11.1.1	lipid metabolism.FA synthesis and FA elongation.Acetyl CoA Carboxylation	6	0.889726
29.2.1.2.2.29	protein.synthesis.ribosomal protein.eukaryotic.60S subunit.L29	2	0.8899
23.2.1.3	nucleotide metabolism.degradation.pyrimidine.dihydrouracil dehydrogenase	1	0.890164
1.2	PS.photorespiration	11	0.892043
4.3.10	glycolysis.unclear/dually targeted.aldolase	1	0.892413
11.9.1	lipid metabolism.lipid degradation.palmitoyl[protein] hydrolase	1	0.892413
29.2.1.2.1.13	protein.synthesis.ribosomal protein.eukaryotic.40S subunit.S13	2	0.893249
13	amino acid metabolism	186	0.894159
29.2.1.2.2.57	protein.synthesis.ribosomal protein.eukaryotic.60S subunit.L7A	4	0.894413
29.2.2.3.3	protein.synthesis.ribosome biogenesis.Pre-rRNA processing and modifications.methylotransferases	9	0.895576
27.3.65	RNA.regulation of transcription.Polycomb Group (PcG)	6	0.8979
26.11.1	misc.alcohol dehydrogenases.cinnamyl alcohol dehydrogenase	2	0.898276
9.1.1.5	mitochondrial electron transport / ATP synthesis.NADH-DH.complex I.carbonic anhydrase	5	0.89871
21.2.1.4	redox.ascorbate and glutathione.ascorbate.L-galactose dehydrogenase	1	0.899286
26.8	misc.nitrilases, *nitrile lyases, berberine bridge enzymes, reticuline oxidases, troponine reductases	24	0.899419
30.11.1	signalling.light.COP9 signalosome	11	0.899512
30.2.3	signalling.receptor kinases.leucine rich repeat III	14	0.899981
35.2	not assigned.unknown	2338	0.900042
27.3.26	RNA.regulation of transcription.MYB-related transcription factor family	23	0.900415
12.1.2	N-metabolism.nitrate metabolism.nitrite reductase	1	0.90059
17.3.1.2.99	hormone metabolism.brassinosteroid.synthesis-degradation.sterols.other	3	0.90096
3.2.1	minor CHO metabolism.trehalose.TPS	1	0.90225
16.1.3.1	secondary metabolism.isoprenoids.tocopherol biosynthesis.hydroxyphenylpyruvate dioxygenase	1	0.902369
29.2.1.1.3.2.20	protein.synthesis.ribosomal protein.prokaryotic.unknown organellar.50S subunit.L20	1	0.902369
35.1.12	not assigned.no ontology.pumilio/Puf RNA-binding domain-containing protein	8	0.903408
29.2.1.2.2.99	protein.synthesis.ribosomal protein.eukaryotic.60S subunit.unknown	3	0.904727
19.3	tetrapyrrole synthesis.uroporphyrin-III C-methyltransferase	1	0.905453
10.6.2	cell wall.degradation.mannan-xylose-arabinose-fucose	9	0.905698
5.1	fermentation.aldehyde dehydrogenase	7	0.905702
2.2.1	major CHO metabolism.degradation.sucrose	17	0.905867
17.3.2.2	hormone metabolism.brassinosteroid.signal transduction.BZR	4	0.906391
7.1.2	OPP.oxidative PP.6-phosphogluconolactonase	3	0.90644
13.1.3.1	amino acid metabolism.synthesis.aspartate family.asparagine	3	0.906988
13.1.3.1.1	amino acid metabolism.synthesis.aspartate family.asparagine.asparagine synthetase	3	0.906988
13.1.3.5.3	amino acid metabolism.synthesis.aspartate family.lysine.LL-diaminopimelic acid aminotransferase	1	0.907115
29.2.1.1.3.2.1712	protein.synthesis.ribosomal protein.prokaryotic.unknown organellar.50S subunit.L7/L12	1	0.907234
2.1.2.60	major CHO metabolism.synthesis.starch.ADP Glucose Phosphorylase	1	0.908896
10.1.6	cell wall.precursor synthesis.GAE	5	0.909324
29.2.1.2.2.10	protein.synthesis.ribosomal protein.eukaryotic.60S subunit.L10	3	0.910964
29.3.99	protein.targeting.unknown	6	0.912872
29.2.1.1.3.2.30	protein.synthesis.ribosomal protein.prokaryotic.unknown organellar.50S subunit.L30	1	0.912934
4.3	glycolysis.unclear/dually targeted	6	0.912969
13.2.3.5	amino acid metabolism.degradation.aspartate family.lysine	2	0.91481
29.2.1.2.2.18	protein.synthesis.ribosomal protein.eukaryotic.60S subunit.L18	2	0.915146
7.1.3	OPP.oxidative PP.6-phosphogluconate dehydrogenase	6	0.916075
19.5	tetrapyrrole synthesis.porphobilinogen deaminase	1	0.917211
29.2.1.2.1.27	protein.synthesis.ribosomal protein.eukaryotic.40S subunit.S27	4	0.91726
1.1.5.4	PS.lightreaction.other electron carrier (ox/red).ferredoxin oxireductase	2	0.917583
14.2	S-assimilation.APR	3	0.918649
19.2	tetrapyrrole synthesis.ferrochelatase	1	0.919113
19	tetrapyrrole synthesis	19	0.919496
10.2	cell wall.cellulose synthesis	23	0.920838
27.1	RNA.processing	208	0.921213
29.5.11.4.5	protein.degradation.ubiquitin.E3.BTB/POZ Cullin3	11	0.923049
13.2.7	amino acid metabolism.degradation.histidine	1	0.924584
34.11	transport.NDP-sugars at the ER	7	0.92511
12.3	N-metabolism.N-degradation	4	0.92517
12.3.1	N-metabolism.N-degradation.glutamate dehydrogenase	4	0.92517
23.1.2.7	nucleotide metabolism.synthesis.purine.SAICAR synthetase	1	0.926131
19.8	tetrapyrrole synthesis.coproporphyrinogen III oxidase	2	0.926498
23.1.1.10	nucleotide metabolism.synthesis.pyrimidine.CTP synthetase	4	0.928502
29.1.20	protein.aa activation.phenylalanine-tRNA ligase	3	0.929708
29.2.1.1.3.2.1185	protein.synthesis.ribosomal protein.prokaryotic.unknown organellar.50S subunit.L18/L5	1	0.931607
20.2.99	stress.abiotic.unspecified	45	0.932273
29.5.11.4.3.2	protein.degradation.ubiquitin.E3.SCF.FBOX	93	0.932472
29.5.5	protein.degradation.serine protease	53	0.933248
7.1	OPP.oxidative PP	13	0.933784
8.2.99	TCA / org transformation.other organic acid transformatons.misc	1	0.935179
1.3	PS.calvin cycle	14	0.93523
29.5.11.4.5.1	protein.degradation.ubiquitin.E3.BTB/POZ Cullin3.Cullin3	2	0.935506
8.1.1	TCA / org transformation.TCA.pyruvate DH	12	0.935527
17.3.1.1.99	hormone metabolism.brassinosteroid.synthesis-degradation.BRs.other	2	0.937276
34.1	transport.nucleotides	5	0.937682
27.3.7	RNA.regulation of transcription.C2C2(Zn) CO-like, Constans-like zinc finger family	11	0.938383
13.1.6.1.7	amino acid metabolism.synthesis.aromatic aa.chorismate.chorismate synthase	1	0.941256
29.2.1.2.2.535	protein.synthesis.ribosomal protein.eukaryotic.60S subunit.L35A	4	0.942321
3	minor CHO metabolism	75	0.944932
11.3.2	lipid metabolism.Phospholipid synthesis.choline kinase	3	0.947802
18.11	Co-factor and vitamine metabolism.lipoic acid	2	0.94798
11.1	lipid metabolism.FA synthesis and FA elongation	62	0.948509
7.2.3	OPP.non-reductive PP.ribulose-phosphate 3-epimerase	2	0.948655
24.2	Biodegradation of Xenobiotics.lactoylglutathione lyase	7	0.9488
29.2.1.2.2.36	protein.synthesis.ribosomal protein.eukaryotic.60S subunit.L36	3	0.952485
29.2.1.1.3	protein.synthesis.ribosomal protein.prokaryotic.unknown organellar	37	0.954059
29.3.4	protein.targeting.secretory pathway	117	0.956415
13.1.5.3	amino acid metabolism.synthesis.serine-glycine-cysteine group.cysteine	11	0.956943
26.4.1	misc.beta 1,3 glucan hydrolases.glucan endo-1,3-beta-glucosidase	12	0.957153
14.5	S-assimilation.sulfite oxidase	1	0.957237
14.15	S-assimilation.AKN	2	0.958357
23.1.1.1	nucleotide metabolism.synthesis.pyrimidine.carbamoyl phosphate synthetase	2	0.959285
19.2	tetrapyrrole synthesis.glu-tRNA reductase	2	0.960551
26.11	misc.alcohol dehydrogenases	8	0.961512
30.2.8.1	signalling.receptor kinases.leucine rich repeat VIII.VIII-1	2	0.961817
17.1.3	hormone metabolism.abscisic acid.induced-regulated-responsive-activated	14	0.962017
8.1.1.1	TCA / org transformation.TCA.pyruvate DH.E1	5	0.962275
29.2.1.2.1.23	protein.synthesis.ribosomal protein.eukaryotic.40S subunit.S23	1	0.963086
35.1.9	not assigned.no ontology.BTB/POZ domain-containing protein	4	0.963379
29.2.1.2.2.81	protein.synthesis.ribosomal protein.eukaryotic.60S subunit.P1	3	0.963579
23.1	nucleotide metabolism.synthesis	30	0.964512
27.1.3	RNA.processing.3' end processing	21	0.964984
20.2.3	stress.abiotic.drought/salt	51	0.966033
23.4.3	nucleotide metabolism.phosphotransfer and pyrophosphatases.uridylate kinase	4	0.966126
29.2.1.1.3.2.19	protein.synthesis.ribosomal protein.prokaryotic.unknown organellar.50S subunit.L19	2	0.967389
23.1.2.8	nucleotide metabolism.synthesis.purine.SAICAR lyase	2	0.967474
10.6.3	cell wall.degradation.pectate lyases and polygalacturonases	27	0.96897
13.1.2.3.21	amino acid metabolism.synthesis.glutamate family.arginine.ornithine carbamoyltransferase	1	0.969055
16.2.1.6	secondary metabolism.phenylpropanoids.lignin biosynthesis.CCoAOMT	4	0.969947
30.2.16	signalling.receptor kinases.Catharanthus roseus-like RLK1	5	0.970073
29.2.1.2.2.35	protein.synthesis.ribosomal protein.eukaryotic.60S subunit.L35	4	0.970425
27.1.21	RNA.processing.siRNA methyltransferase	1	0.971922
16.1.3	secondary metabolism.isoprenoids.tocopherol biosynthesis	5	0.973331
8.2.3	TCA / org transformation.other organic acid transformatons.aconitase	1	0.974549
16.5.1.1.1.3	secondary metabolism.sulfur-containing.glucosinolates.synthesis.aliphatic.methylthioalkylmalate isomerase large subunit (MAM-IL)	1	0.974549
29.5.11.4.3	protein.degradation.ubiquitin.E3.SCF	104	0.974685
18.5.2.8	Co-factor and vitamine metabolism.folate & vitamine K.vitamine K.2-phytyl-1,4-naphthoquinone methyltransferase	1	0.976102
10.1.4	cell wall.precursor synthesis.UDP-Glc dehydrogenase (UGD)	3	0.977094
29.2.1.2.1.28	protein.synthesis.ribosomal protein.eukaryotic.40S subunit.S28	3	0.97737
29.2.1.1.3.1.21	protein.synthesis.ribosomal protein.prokaryotic.unknown organellar.30S subunit.S21	1	0.977536
13.1.5	amino acid metabolism.synthesis.serine-glycine-cysteine group	18	0.978664
1.1.5	PS.lightreaction.other electron carrier (ox/red)	5	0.978941
31.3.1	cell.cycle.peptidylprolyl isomerase	27	0.979165
29.2.1.2.2.80	protein.synthesis.ribosomal protein.eukaryotic.60S subunit.P0	4	0.979265
10.1	cell wall.precursor synthesis	42	0.98007
21.5.1	redox.peroxiredoxin.BAS1	1	0.980881
16.5.1.2	secondary metabolism.sulfur-containing.glucosinolates.regulation	3	0.981233
7.2	OPP.non-reductive PP	8	0.981574
29.2.1.1.3.1.5	protein.synthesis.ribosomal protein.prokaryotic.unknown organellar.30S subunit.S5	1	0.982314
30.4.1	signalling.phosphinositides.phosphatidylinositol-4-phosphate 5-kinase	10	0.982875
33	development	325	0.983386
1.1.4.7	PS.lightreaction.ATP synthase.delta chain	1	0.986735
16.5.1.4	secondary metabolism.sulfur-containing.glucosinolates.transport	1	0.986735
16.5.1.4.1	secondary metabolism.sulfur-containing.glucosinolates.transport.aliphatic	1	0.986735
29.1.18	protein.aa activation.glutamine-tRNA ligase	1	0.98793
13.1.3.5	amino acid metabolism.synthesis.aspartate family.lysine	7	0.989202
34.18	transport.unspecified anions	12	0.989577
29.2.1.2.2.31	protein.synthesis.ribosomal protein.eukaryotic.60S subunit.L31	3	0.990271
10.1.20	cell wall.precursor synthesis.phosphomannose isomerase	2	0.991549
29.3.4.1	protein.targeting.secretory pathway.ER	14	0.992458
2.1.2.2	major CHO metabolism.synthesis.starch.starch synthase	2	0.992986
2.2.1.3.1	major CHO metabolism.degradation.sucrose.invertases.neutral	4	0.993128
1.3.2	PS.calvin cycle.rubisco small subunit	1	0.994861
2.2.1.3.2	major CHO metabolism.degradation.sucrose.invertases.cell wall	1	0.994861
20.2	stress.abiotic	226	0.994878
8.1.1.3	TCA / org transformation.TCA.pyruvate DH.E3	3	0.995032
34.1.2	transport.p- and v-ATPases.H+-exporting ATPase	3	0.995101
23.1.2	nucleotide metabolism.synthesis.purine	14	0.99575
29.2.1.1.1.2.24	protein.synthesis.ribosomal protein.prokaryotic.chloroplast.50S subunit.L24	2	0.996197
29.2.1.2.1.11	protein.synthesis.ribosomal protein.eukaryotic.40S subunit.S11	3	0.998551
25.2	C1-metabolism.formate-tetrahydrofolate ligase	1	0.999283
34.1.3	transport.p- and v-ATPases.inhibitor	1	0.999283
