# Supplementary material for: Integration of Developmental and Environmental Signals via a Polyadenylation Factor in Arabidopsis
Source: PLoS One. 2014 Dec 29;9(12):e115779. doi: 10.1371/journal.pone.0115779 (PMC4278772; doi:10.1371/journal.pone.0115779)
Supplement: S2 Table — Genes whose expression are affected by the mutation in the calmoduin-binding site of AtCPSF30. (XLSX) [file pone.0115779.s002.xlsx]

## Sheet: Sheet1
		Table S2. Genes whose expressions are affected by the mutation in the calmoduin-binding site of AtCPSF30.
Array Element	Locus Identifier	Annotation	Organism	Probe Type	Is Control
252414_at	AT3G47420	glycerol-3-phosphate transporter, putative / glycerol 3-phosphate permease, putative	Arabidopsis thaliana	oligonucleotide	no
265044_at	AT1G03950	VPS2.3	Arabidopsis thaliana	oligonucleotide	no
263777_at	AT2G46450	ATCNGC12 (cyclic nucleotide gated channel 12); cyclic nucleotide binding / ion channel	Arabidopsis thaliana	oligonucleotide	no
265183_at	AT1G23750	DNA-binding protein-related	Arabidopsis thaliana	oligonucleotide	no
263128_at	AT1G78600	zinc finger (B-box type) family protein	Arabidopsis thaliana	oligonucleotide	no
263493_at	AT2G42520	DEAD box RNA helicase, putative	Arabidopsis thaliana	oligonucleotide	no
251705_at	AT3G56400	WRKY70 (WRKY DNA-binding protein 70); transcription factor	Arabidopsis thaliana	oligonucleotide	no
261265_at	AT1G26800	zinc finger (C3HC4-type RING finger) family protein	Arabidopsis thaliana	oligonucleotide	no
248106_at	AT5G55100	SWAP (Suppressor-of-White-APricot)/surp domain-containing protein	Arabidopsis thaliana	oligonucleotide	no
262664_at	AT1G13970	similar to unknown protein [Arabidopsis thaliana] (TAIR:AT3G29180.1); similar to unnamed protein product [Vitis vinifera] (GB:CAO15029.1); contains InterPro domain Protein of unknown function DUF1336 (InterPro:IPR009769)	Arabidopsis thaliana	oligonucleotide	no
253279_at	AT4G34030	MCCB (3-METHYLCROTONYL-COA CARBOXYLASE); biotin carboxylase	Arabidopsis thaliana	oligonucleotide	no
250225_at	AT5G14105	similar to hypothetical protein [Vitis vinifera] (GB:CAN83318.1)	Arabidopsis thaliana	oligonucleotide	no
267567_at	AT2G30770	CYP71A13 (CYTOCHROME P450, FAMILY 71, SUBFAMILY A, POLYPEPTIDE 13); indoleacetaldoxime dehydratase/ oxygen binding	Arabidopsis thaliana	oligonucleotide	no
254081_at	AT4G25660	similar to unknown protein [Arabidopsis thaliana] (TAIR:AT4G25680.1); similar to unnamed protein product [Vitis vinifera] (GB:CAO49475.1); contains InterPro domain Protein of unknown function DUF862, eukaryotic (InterPro:IPR008580)	Arabidopsis thaliana	oligonucleotide	no
254128_at	AT4G24560	UBP16 (UBIQUITIN-SPECIFIC PROTEASE 16); ubiquitin-specific protease	Arabidopsis thaliana	oligonucleotide	no
265646_at	AT2G27360	lipase, putative	Arabidopsis thaliana	oligonucleotide	no
253666_at	AT4G30270	MERI5B (MERISTEM-5); hydrolase, acting on glycosyl bonds / xyloglucan:xyloglucosyl transferase	Arabidopsis thaliana	oligonucleotide	no
251657_at	AT3G57000	nucleolar essential protein-related	Arabidopsis thaliana	oligonucleotide	no
	AT1G20225	thioredoxin family
